# Supplementary material for: Microbial exposure during early human development primes fetal immune cells
Source: Cell. 2021 Jun 24;184(13):3394–3409.e20. doi: 10.1016/j.cell.2021.04.039 (PMC8240556; doi:10.1016/j.cell.2021.04.039)
Supplement: Table S1. Human samples information, related to Figures 1, 2, 3, S1, S2, and S3 [file mmc1.xls]

## Sheet: Table_S1
Supplementary Table S1: Human Samples information, Related to Figure 1, 2, 3, S1, S2 and S3
Fetus / Donor ID	Estimated Gestational Age (days)	Tissues studied in this paper	Assays performed
E1	99	Thymus	16S
E2	105	Thymus	16S, CyToF
E3	100	Lung, Skin	16S
E4	107	Lung, Skin	16S, CyToF
E5	111	Gut, Lung, Skin	16S
E6	103	Gut, Lung, Skin, Thymus	16S, CyToF
E7	106	Gut, Lung, Skin, Thymus, MLN	16S, CyToF
E8	96	Gut, Lung, Placenta, Skin, Spleen, Thymus	16S
E9	106	Gut, Lung, Spleen, Skin, Thymus	16S
E10	107	Gut, Placenta, Skin	16S
E11	103	Gut, Lung, Skin,Thymus	16S
F4	147	Gut,Lung, Skin, Thymus, Placenta	16S
F6	117	Gut,Lung, Skin, Thymus	16S
F9	NA	Placenta	16S
F10	114	Gut, Thymus	16S
F11	117	Gut, Thymus, Placenta	16S
F12	126	Gut, Thymus	16S
F13	112	Gut, Thymus	16S
F14	112	Gut	16S
F16	129	Gut	16S
F17	117	Gut, Placenta	16S
F18	140	Gut, Thymus	16S
F20	136	Gut	16S
F21	147	Gut	16S
L1	113	Lung, Skin	16S
L2	118	Lung, Skin	16S
L3	141	Gut	16S
L4	114	Lung, Skin	16S
L5	129	Lung	16S
L6	117	Lung, Skin	16S
L7	150	Lung	16S
L8	117	Lung, Skin, Spleen, MLN	16S, CyToF
L9	112	Gut, Thymus	16S
L10	147	Gut, Lung, Skin,Thymus	16S, CyToF
L11	126	Gut, Lung, Skin	16S, CyToF
L12	127	Skin, Gut	16S
L13	147	Placenta, Skin, Spleen, Thymus	16S
L14	124	Gut, Lung, Placenta, Skin, Spleen, Thymus	16S
L15	116	Gut, Lung, Placenta, Skin	16S
L16	120	Gut, Lung, Placenta, Skin	16S
L17	145	Gut, Lung, Placenta, Thymus	16S
L21	133	Gut, Lung, Skin	16S, CyToF
L22	147	Gut, Lung, Skin, Thymus	16S, CyToF
L23	139	Gut, Lung, Skin	16S
L24	150	Gut, Lung, Skin	16S
L25	129	Gut, Lung, Skin	16S
L26	129	Gut, Lung, Skin	16S
L27	147	Gut, Lung, Placenta, Skin, Thymus	16S
L28	117	Gut, Lung, Skin, Thymus	16S
L29	NA	Placenta	16S
L30	114	Gut, Thymus	16S
L31	117	Gut, Placenta, Thymus, MLN	16S, CyToF
L32	126	Gut, Lung, Skin, Thymus	16S, CyToF
L33	112	Gut, Thymus	16S
L34	112	Gut	16S
L35	129	Gut	16S
L36	117	Gut, Placenta	16S
L37	140	Gut, Thymus	16S, CyToF
L38	136	Gut	16S
L39	147	Gut, Thymus	16S
D1	147	Gut, Lung, Placenta, Skin, Spleen, Thymus	Culture, 16S
D2	137	Gut, Lung, Placenta, Skin, Spleen, Thymus	Culture, 16S
D3	122	Gut, Lung, Placenta, Skin, Spleen, Thymus	Culture, 16S
D4	155	Gut, Lung, Placenta, Skin, Spleen, Thymus	Culture, 16S
D5	115	Gut, Lung, Skin, Spleen, Thymus	Culture, 16S
D6	122	Gut, Lung, Skin, Spleen, Thymus	Culture, 16S
D7	113	Gut, Lung, Placenta, Skin, Spleen, Thymus	Culture, 16S
D8	144	Gut, Lung, Placenta, Skin, Spleen, Thymus	Culture only
W1	119	Gut, Thymus	16S (WIS)
W2	100	Gut, Thymus	16S (WIS)
W3	107	Gut, Thymus	16S (WIS)
W4	160	Gut, Lung	16S (WIS)
W5	126	Gut, Lung	16S (WIS)
W6	143	Gut, Lung	16S (WIS)
W7	110	Gut, Lung	16S (WIS)
W8	150	Gut, Lung	16S (WIS)
W9	106	Gut, Lung	16S (WIS)
W10	121	Gut, Lung	16S (WIS)
CBD1	Full term	Cord Blood	CyToF
CBD2	Full term	Cord Blood	CyToF
CBD2	Full term	Cord Blood	CyToF
GD001	261	Fetal Blood	CyToF
GD034	184	Fetal Blood	CyToF
GD054	194	Fetal Blood	CyToF
GD066	214	Fetal Blood	CyToF
ABC4	NA	Adult Blood	CyToF
ABN1	NA	Adult Blood	CyToF
ABR2	NA	Adult Blood	CyToF
ABY3	NA	Adult Blood	CyToF
N1	98	Fetal Skin, Lung, Thymus, MLN, Liver, Gut	CyToF
N2	105	Fetal Skin, Lung, Thymus, MLN, Liiver, Gut	CyToF
N3	112	Fetal Skin, MLN, Liver, Gut	CyToF
N4	126	Fetal Skin, Lung, Thymus, Liver, Gut	CyToF
N5	100	Fetal Liver, Thymus, Lung, Gut	CyToF
N6	130	Fetal Liver, Thymus, Gut	CyToF
N7	98	Fetal Thymus	CyToF
N8	102	Fetal Thymus	CyToF
N9	126	Fetal Gut	CyToF
Z1	NA	Adult Lung	CyToF
Z2	NA	Adult Lung	CyToF
Z3	NA	Adult Lung	CyToF
Z4	NA	Adult Lung	CyToF
Y1	NA	Adult Small Intestine	CyToF
Y2	NA	Adult Small Intestine	CyToF
Y3	NA	Adult Small Intestine	CyToF
Y4	NA	Adult Small Intestine	CyToF
X1	NA	Adult Large Intestine	CyToF
X2	NA	Adult Large Intestine	CyToF
X3	NA	Adult Large Intestine	CyToF
X4	NA	Adult Large Intestine	CyToF
