# Supplementary material for: Microbial exposure during early human development primes fetal immune cells
Source: Cell. 2021 Jun 24;184(13):3394–3409.e20. doi: 10.1016/j.cell.2021.04.039 (PMC8240556; doi:10.1016/j.cell.2021.04.039)
Supplement: Table S2. Sequencing primers, related to Figures 2, 3, S2, and S3 [file mmc2.xls]

## Sheet: Table_S3
Supplementary Table 2: Sequencing Primers, Related to Figure 2, 3, S2 and S3
Primer name	Sequence (5’→3’)a	Purpose	Application	Reference / Source
V2-F	AGY GGC GNA CGG GTG AGT AA	Microbial enrichment	High-throughput 16S sequencing	1
V6-R	CGA CRR CCA TGC ANC ACC T	Microbial enrichment	High-throughput 16S sequencing	1
V4+Adapter-F	ACA CTC TTT CCC TAC ACG ACG CTC TTC CGA TCT CAG CMG CCG CGG TAA YWC	V4-V5 PCR	High-throughput 16S sequencing	2
V5+Adapter-R	GTG ACT GGA GTT CAG ACG TGT GCT CTT CCG ATC TBS CCC GYC AAT TYM TKT RAG T	V4-V5 PCR	High-throughput 16S sequencing	2
TruSeq Universal Adapter (forward)	AAT GAT ACG GCG ACC ACC GAG ATC TAC ACT CTT TCC CTA CAC GAC GCT CTT CCG ATC T	Communal PCR	High-throughput 16S sequencing	Illumina
TruSeq Indexed Adapter (reverse)	CAA GCA GAA GAC GGC ATA CGA GAT xxx xxx GTG ACT GGA GTT C	Communal PCR	High-throughput 16S sequencing	Illumina
V4-F	CAG CMG CCG CGG TAA YWC	V4-V5 PCR	Colony PCR	Adapted from 2
V5-R	BSC CCG YCA ATT YMT KTR AGT	V4-V5 PCR	Colony PCR	Adapted from 2
aStandard IUPAC code; ‘xxx xxx’ represents the barcode sequence
References
1	Claesson, M. J. et al. Comparison of two next-generation sequencing technologies for resolving highly complex microbiota composition using tandem variable 16S rRNA gene regions. Nucleic Acids Res. 38, e200, doi:10.1093/nar/gkq873 (2010).
2	Cottier, F. et al. Advantages of meta-total RNA sequencing (MeTRS) over shotgun metagenomics and amplicon-based sequencing in the profiling of complex microbial communities. NPJ Biofilms Microbiomes 4, 2, doi:10.1038/s41522-017-0046-x (2018).
