# Supplementary material for: Microbial exposure during early human development primes fetal immune cells
Source: Cell. 2021 Jun 24;184(13):3394–3409.e20. doi: 10.1016/j.cell.2021.04.039 (PMC8240556; doi:10.1016/j.cell.2021.04.039)
Supplement: Table S3. 16S rRNA sequencing reads and extended OTU information (metadata), related to Figures 2, 3, S2, and S3 [file mmc3.xlsx]

## Sheet: Sheet 1 - Table_S5
Supplementary Table S3: 16S rRNA sequencing reads and extended OTU information (metadata), Related to Figure 2, 3, S2 and S3
Sample_Type	Tissue	#SampleID	Batch	Description	Age	Donor	PBS_KKH_control	PBS_FG_control	#Reads	D__Archaea;K__D__Archaea;P__Crenarchaeota;C__Thermoprotei;O__Terrestrial_Miscellaneous_Gp(TMCG);F__O__Terrestrial_Miscellaneous_Gp(TMCG);G__F__O__Terrestrial_Miscellaneous_Gp(TMCG)	D__Archaea;K__D__Archaea;P__Crenarchaeota;C__Thermoprotei;O__Thermoproteales;F__Thermoproteaceae;G__F__Thermoproteaceae	D__Archaea;K__D__Archaea;P__Euryarchaeota;C__Thermococci;O__Thermococcales;F__Thermococcaceae;G__Thermococcus	D__Archaea;K__D__Archaea;P__Euryarchaeota;C__Thermoplasmata;O__20a-9;F__O__20a-9;G__F__O__20a-9	D__Archaea;K__D__Archaea;P__Miscellaneous_Crenarchaeotic_Group;C__P__Miscellaneous_Crenarchaeotic_Group;O__C__P__Miscellaneous_Crenarchaeotic_Group;F__O__C__P__Miscellaneous_Crenarchaeotic_Group;G__F__O__C__P__Miscellaneous_Crenarchaeotic_Group	D__Bacteria;K__D__Bacteria;P__Acidobacteria;C__Acidobacteria;O__Acidobacteriales;F__Acidobacteriaceae_(Subgroup_1);G__Bryocella	D__Bacteria;K__D__Bacteria;P__Acidobacteria;C__Acidobacteria;O__Acidobacteriales;F__Acidobacteriaceae_(Subgroup_1);G__Granulicella	D__Bacteria;K__D__Bacteria;P__Acidobacteria;C__Acidobacteria;O__Subgroup_18;F__O__Subgroup_18;G__F__O__Subgroup_18	D__Bacteria;K__D__Bacteria;P__Acidobacteria;C__Acidobacteria;O__Subgroup_3;F__O__Subgroup_3;G__Bryobacter	D__Bacteria;K__D__Bacteria;P__Acidobacteria;C__Acidobacteria;O__Subgroup_3;F__O__Subgroup_3;G__Candidatus_Solibacter	D__Bacteria;K__D__Bacteria;P__Acidobacteria;C__Acidobacteria;O__Subgroup_4;F__O__Subgroup_4;G__Blastocatella	D__Bacteria;K__D__Bacteria;P__Acidobacteria;C__Subgroup_22;O__C__Subgroup_22;F__O__C__Subgroup_22;G__F__O__C__Subgroup_22	D__Bacteria;K__D__Bacteria;P__Actinobacteria;C__Acidimicrobiia;O__Acidimicrobiales;F__Acidimicrobiaceae;G__F__Acidimicrobiaceae	D__Bacteria;K__D__Bacteria;P__Actinobacteria;C__Acidimicrobiia;O__Acidimicrobiales;F__Acidimicrobiaceae;G__Ferrithrix	D__Bacteria;K__D__Bacteria;P__Actinobacteria;C__Acidimicrobiia;O__Acidimicrobiales;F__Iamiaceae;G__Iamia	D__Bacteria;K__D__Bacteria;P__Actinobacteria;C__Acidimicrobiia;O__Acidimicrobiales;F__OM1_clade;G__F__OM1_clade	D__Bacteria;K__D__Bacteria;P__Actinobacteria;C__Acidimicrobiia;O__Acidimicrobiales;F__O__Acidimicrobiales;G__Candidatus_Microthrix	D__Bacteria;K__D__Bacteria;P__Actinobacteria;C__Acidimicrobiia;O__Acidimicrobiales;F__O__Acidimicrobiales;G__F__O__Acidimicrobiales	D__Bacteria;K__D__Bacteria;P__Actinobacteria;C__Acidimicrobiia;O__Acidimicrobiales;F__Sva0996_marine_group;G__F__Sva0996_marine_group	D__Bacteria;K__D__Bacteria;P__Actinobacteria;C__Actinobacteria;O__Actinomycetales;F__Actinomycetaceae;G__Actinomyces	D__Bacteria;K__D__Bacteria;P__Actinobacteria;C__Actinobacteria;O__Actinomycetales;F__Actinomycetaceae;G__Actinotignum	D__Bacteria;K__D__Bacteria;P__Actinobacteria;C__Actinobacteria;O__Actinomycetales;F__Actinomycetaceae;G__Arcanobacterium	D__Bacteria;K__D__Bacteria;P__Actinobacteria;C__Actinobacteria;O__Actinomycetales;F__Actinomycetaceae;G__F__Actinomycetaceae	D__Bacteria;K__D__Bacteria;P__Actinobacteria;C__Actinobacteria;O__Actinomycetales;F__Actinomycetaceae;G__Flaviflexus	D__Bacteria;K__D__Bacteria;P__Actinobacteria;C__Actinobacteria;O__Actinomycetales;F__Actinomycetaceae;G__Mobiluncus	D__Bacteria;K__D__Bacteria;P__Actinobacteria;C__Actinobacteria;O__Actinomycetales;F__Actinomycetaceae;G__Trueperella	D__Bacteria;K__D__Bacteria;P__Actinobacteria;C__Actinobacteria;O__Actinomycetales;F__Actinomycetaceae;G__Varibaculum	D__Bacteria;K__D__Bacteria;P__Actinobacteria;C__Actinobacteria;O__Actinopolysporales;F__Actinopolysporaceae;G__Actinopolyspora	D__Bacteria;K__D__Bacteria;P__Actinobacteria;C__Actinobacteria;O__Bifidobacteriales;F__Bifidobacteriaceae;G__Aeriscardovia	D__Bacteria;K__D__Bacteria;P__Actinobacteria;C__Actinobacteria;O__Bifidobacteriales;F__Bifidobacteriaceae;G__Alloscardovia	D__Bacteria;K__D__Bacteria;P__Actinobacteria;C__Actinobacteria;O__Bifidobacteriales;F__Bifidobacteriaceae;G__Bifidobacterium	D__Bacteria;K__D__Bacteria;P__Actinobacteria;C__Actinobacteria;O__Bifidobacteriales;F__Bifidobacteriaceae;G__Bombiscardovia	D__Bacteria;K__D__Bacteria;P__Actinobacteria;C__Actinobacteria;O__Bifidobacteriales;F__Bifidobacteriaceae;G__F__Bifidobacteriaceae	D__Bacteria;K__D__Bacteria;P__Actinobacteria;C__Actinobacteria;O__Bifidobacteriales;F__Bifidobacteriaceae;G__Gardnerella	D__Bacteria;K__D__Bacteria;P__Actinobacteria;C__Actinobacteria;O__Bifidobacteriales;F__Bifidobacteriaceae;G__Parascardovia	D__Bacteria;K__D__Bacteria;P__Actinobacteria;C__Actinobacteria;O__Bifidobacteriales;F__Bifidobacteriaceae;G__Pseudoscardovia	D__Bacteria;K__D__Bacteria;P__Actinobacteria;C__Actinobacteria;O__Bifidobacteriales;F__Bifidobacteriaceae;G__Scardovia	D__Bacteria;K__D__Bacteria;P__Actinobacteria;C__Actinobacteria;O__Catenulisporales;F__Actinospicaceae;G__Actinospica	D__Bacteria;K__D__Bacteria;P__Actinobacteria;C__Actinobacteria;O__Catenulisporales;F__Catenulisporaceae;G__Catenulispora	D__Bacteria;K__D__Bacteria;P__Actinobacteria;C__Actinobacteria;O__Corynebacteriales;F__Corynebacteriaceae;G__Corynebacterium
Fetal	Skin	AHF200	MUX9413	Skin	147	D1	AHF199	AHF198	86146	0	0	0	0	0	0	0	0	0	0	0	0	0	0	0	0	0	0	0	0.000685091	0	0	0	0	0	0	0	0	0	0	0	0	0	0.602137	0	0	0	0	0	0.00137018
Fetal	Thymus	AHF202	MUX9413	Thymus	147	D1	AHF199	AHF198	5189	0	0	0	0	0	0	0	0	0	0	0	0	0	0	0	0	0	0	0	0	0	0	0	0	0	0	0	0	0	0	0	0	0	0	0	0	0	0	0	0
Fetal	Spleen	AHF201	MUX9413	Spleen	147	D1	AHF199	AHF198	14166	0	0	0	0	0	0	0	0	0	0	0	0	0	0	0	0	0	0	0	0	0	0	0	0	0	0	0	0	0	0	0	0	0	0.00211879	0	0	0	0	0	0
Fetal	Placenta	AHF197	MUX9413	Placenta	147	D1	AHF199	AHF198	13455	0	0	0	0	0	0	0	0	0	0	0	0	0	0	0	0	0	0	0	0	0	0	0	0	0	0	0	0	0	0	0	0	0	0.308873	0	0	0	0	0	0.000148998
Fetal	Gut	AHF195	MUX9413	Gut	147	D1	AHF199	AHF198	6933	0	0	0	0	0	0	0	0	0	0	0	0	0	0	0	0	0	0	0	0	0	0	0	0	0	0	0	0	0	0	0	0	0	0.00750144	0	0	0	0	0	0
Fetal	Lung	AHF196	MUX9413	Lung	147	D1	AHF199	AHF198	5183	0	0	0	0	0	0	0	0	0	0	0	0	0	0	0	0	0	0	0	0	0	0	0	0	0	0	0	0	0	0	0	0	0	0.00578815	0	0	0	0	0	0
Fetal	Spleen	AHF218	MUX9413	Spleen	137	D2	AHF216	AHF215	17669	0	0	0	0	0	0	0	0	0	0	0	0	0	0	0	0	0	0	0	0	0	0	0	0	0	0	0	0	0	0	0	0	0	0.00141499	0	0	0	0	0	0
Fetal	Placenta	AHF214	MUX9413	Placenta	137	D2	AHF216	AHF215	29501	0	0	0	0	0	0	0	0	0	0	0	0	0	0	0	0	0	0	0	0	0	0	0	0	0	0	0	0	0	0.000610232	0	0	0	0.00559379	0	0	0	0	0	0
Fetal	Gut	AHF212	MUX9413	Gut	137	D2	AHF216	AHF215	4046	0	0	0	0	0	0	0	0	0	0	0	0	0	0	0	0	0	0	0	0	0	0	0	0	0	0	0	0	0	0	0	0	0	0.00222607	0	0	0	0	0	0
Fetal	Skin	AHF217	MUX9413	Skin	137	D2	AHF216	AHF215	40302	0	0	0	0	0	0	0	0	0	0	0	0	0	0	0	0	0	0	0	0	0	0	0	0	0	0	0	0	0	0	0	0	0	0.0146803	0	0	0	0	0	0.000620995
Fetal	Thymus	AHF219	MUX9413	Thymus	137	D2	AHF216	AHF215	9275	0	0	0	0	0	0	0	0	0	0	0	0	0	0	0	0	0	0	0	0	0	0	0	0	0	0	0	0	0	0	0	0	0	0.00032359	0	0	0	0	0	0
Fetal	Lung	AHF213	MUX9413	Lung	137	D2	AHF216	AHF215	22900	0	0	0	0	0	0	0	0	0	0	0	0	0	0	0	0	0	0	0	0	0	0	0	0	0	0	0	0	0	0	0	0	0	0.0145864	0	0	0	0	0	0
Fetal	Gut	AHF283	MUX9414	Gut	122	D3	AHF287	AHF286	1496	0	0	0	0	0	0	0	0	0	0	0	0	0	0	0	0	0	0	0	0	0	0	0	0	0	0	0	0	0	0	0	0	0	0.0281501	0	0	0	0	0	0
Fetal	Spleen	AHF289	MUX9414	Spleen	122	D3	AHF287	AHF286	8417	0	0	0	0	0	0	0	0	0	0	0	0	0	0	0	0	0	0	0	0	0	0	0	0	0	0	0	0	0	0.000119048	0	0	0	0.00464286	0	0	0	0	0	0
Fetal	Skin	AHF288	MUX9414	Skin	122	D3	AHF287	AHF286	9012	0	0	0	0	0	0	0	0	0	0	0	0	0	0	0	0	0	0	0	0	0	0	0	0	0	0	0	0	0	0	0	0	0	0.0223085	0	0	0	0	0	0
Fetal	Placenta	AHF285	MUX9414	Placenta	122	D3	AHF287	AHF286	5811	0	0	0	0	0	0	0	0	0	0	0	0	0	0	0	0	0	0	0	0	0	0	0	0	0	0	0	0	0	0	0	0	0	0.515245	0	0	0	0	0	0
Fetal	Lung	AHF284	MUX9414	Lung	122	D3	AHF287	AHF286	3465	0	0	0	0	0	0	0	0	0	0	0	0	0	0	0	0	0	0	0	0	0	0	0	0	0	0	0	0	0	0	0	0	0	0	0	0	0	0	0	0
Fetal	Thymus	AHF290	MUX9414	Thymus	122	D3	AHF287	AHF286	3851	0	0	0	0	0	0	0	0	0	0	0	0	0	0	0	0	0	0	0	0	0	0	0	0	0	0	0	0	0	0	0	0	0	0	0	0	0	0	0	0
Fetal	Gut	AHF299	MUX9414	Gut	155	D4		AHF302	1220	0	0	0	0	0	0	0	0	0	0	0	0	0	0	0	0	0	0	0	0	0	0	0	0	0	0	0	0	0	0	0	0	0	0	0	0	0	0	0	0
Fetal	Skin	AHF303	MUX9414	Skin	155	D4		AHF302	121325	0	0	0	0	0	0	0	0	0	0	0	0	0	0	0	0	0	0	0	0	0	0	0	0	0	0	0	0	0	0	0	0	0	8.24266e-06	0	0	0	0	0	0
Fetal	Spleen	AHF304	MUX9414	Spleen	155	D4		AHF302	7087	0	0	0	0	0	0	0	0	0	0	0	0	0	0	0	0	0	0	0	0	0	0	0	0	0	0	0	0	0	0	0	0	0	0.000141103	0	0	0	0	0	0
Fetal	Thymus	AHF305	MUX9414	Thymus	155	D4		AHF302	5842	0	0	0	0	0	0	0	0	0	0	0	0	0	0	0	0	0	0	0	0	0	0	0	0	0	0	0	0	0	0	0	0	0	0.000171174	0	0	0	0	0	0
Fetal	Placenta	AHF301	MUX9414	Placenta	155	D4		AHF302	26397	0	0	0	0	0	0	0	0	0	0	0	0	0	0	0	0	0	0	0	3.78831e-05	0	0	0	0	0	0	0	0	0	0	0	0	0	0.000113649	0	0	0	0	0	0
Fetal	Lung	AHF300	MUX9414	Lung	155	D4		AHF302	10363	0	0	0	0	0	0	0	0	0	0	0	0	0	0	0	0	0	0	0	0	0	0	0	0	0	0	0	0	0	0	0	0	0	0	0	0	0	0	0	0
Fetal	Thymus	AHF321	MUX9414	Thymus	115	D5	AHF318	AHF317	5934	0	0	0	0	0	0	0	0	0	0	0	0	0	0	0	0	0	0	0	0	0	0	0	0	0	0	0	0	0	0	0	0	0	0.000168606	0	0	0	0	0	0
Fetal	Spleen	AHF320	MUX9414	Spleen	115	D5	AHF318	AHF317	6620	0	0	0	0	0	0	0	0	0	0	0	0	0	0	0	0	0	0	0	0	0	0	0	0	0	0	0	0	0	0	0	0	0	0	0	0	0	0	0	0
Fetal	Gut	AHF315	MUX9414	Gut	115	D5	AHF318	AHF317	6921	0	0	0	0	0	0	0	0	0	0	0	0	0	0	0	0	0	0	0	0	0	0	0	0	0	0	0	0	0	0	0	0	0	0	0	0	0	0	0	0
Fetal	Lung	AHF316	MUX9414	Lung	115	D5	AHF318	AHF317	3838	0	0	0	0	0	0	0	0	0	0	0	0	0	0	0	0	0	0	0	0	0	0	0	0	0	0	0	0	0	0	0	0	0	0	0	0	0	0	0	0
Fetal	Skin	AHF319	MUX9414	Skin	115	D5	AHF318	AHF317	78653	0	0	0	0	0	0	0	0	0	0	0	0	0	0	0	0	0	0	0	0	0	0	0	0	0	0	0	0	0	0	0	0	0	8.89996e-05	0	0	0	0	0	0
Fetal	Spleen	AHF336	MUX9414	Spleen	122	D6	AHF334	AHF333	4402	0	0	0	0	0	0	0	0	0	0	0	0	0	0	0	0	0	0	0	0	0	0	0	0	0	0	0	0	0	0	0.00136612	0	0	0	0	0	0	0	0	0
Fetal	Thymus	AHF337	MUX9414	Thymus	122	D6	AHF334	AHF333	1609	0	0	0	0	0	0	0	0	0	0	0	0	0	0	0	0	0	0	0	0	0	0	0	0	0	0	0	0	0	0	0	0	0	0	0	0	0	0	0	0
Fetal	Skin	AHF335	MUX9414	Skin	122	D6	AHF334	AHF333	23429	0	0	0	0	0	0	0	0	0	0	0	0	0	0	0	0	0	0	0	0	0	0	0	0	0	0	0	0	0	0	0	0	0	0.143407	0	0	0	0	0	0
Fetal	Gut	AHF331	MUX9414	Gut	122	D6	AHF334	AHF333	2206	0	0	0	0	0	0	0	0	0	0	0	0	0	0	0	0	0	0	0	0	0	0	0	0	0	0	0	0	0	0	0	0	0	0.00453926	0	0	0	0	0	0
Fetal	Lung	AHF332	MUX9414	Lung	122	D6	AHF334	AHF333	4434	0	0	0	0	0	0	0	0	0	0	0	0	0	0	0	0	0	0	0	0	0	0	0	0	0	0	0	0	0	0	0	0	0	0	0	0	0	0	0	0
Fetal	Placenta	AHF230	MUX9413	Placenta	113	D7		AHF231	3470	0	0	0	0	0	0	0	0	0	0	0	0	0	0	0	0	0	0	0	0	0	0	0	0	0	0	0	0	0	0	0	0	0	0.000288184	0	0	0	0	0	0
Fetal	Skin	AHF232	MUX9413	Skin	113	D7		AHF231	16355	0	0	0	0	0	0	0	0	0	0	0	0	0	0	0	0	0	0	0	0	0	0	0	0	0	0	0	0	0	0	0	0	0	0.000122466	0	0	0	0	0	0
Fetal	Gut	AHF228	MUX9413	Gut	113	D7		AHF231	6544	0	0	0	0	0	0	0	0	0	0	0	0	0	0	0	0	0	0	0	0.000152812	0	0	0	0	0	0	0	0	0	0	0	0	0	0.000305623	0	0	0	0	0	0.0224633
Fetal	Spleen	AHF233	MUX9413	Spleen	113	D7		AHF231	14723	0	0	0	0	0	0	0	0	0	0	0	0	0	0	0	0	0	0	0	0	0	0	0	0	0	0	0	0	0	0	0	0	0	0.000272016	0	0	0	0	0	0
Fetal	Thymus	AHF234	MUX9413	Thymus	113	D7		AHF231	5540	0	0	0	0	0	0	0	0	0	0	0	0	0	0	0	0	0	0	0	0	0	0	0	0	0	0	0	0	0	0	0	0	0	0.00108382	0	0	0	0	0	0
Fetal	Lung	AHF229	MUX9413	Lung	113	D7		AHF231	4883	0	0	0	0	0	0	0	0	0	0	0	0	0	0	0	0	0	0	0	0	0	0	0	0	0	0	0	0	0	0	0	0	0	0.00204792	0	0	0	0	0	0
Fetal	Thymus	AHF046	MUX7225/7	Thymus	99	E1			1135	0	0	0	0	0	0.00793651	0	0	0	0	0	0	0	0	0	0	0	0	0	0	0	0	0	0	0	0	0	0	0	0	0	0	0	0	0	0	0	0	0	0
Fetal	Skin	AHF080	MUX7225/7	Skin	107	E10	AHF081		6050	0	0	0	0	0	0	0	0	0	0	0	0	0	0	0	0	0	0	0	0	0	0	0	0	0	0	0	0	0	0	0	0	0	0.00132363	0	0	0	0	0	0
Fetal	Placenta	AHF078	MUX7225/7	Placenta	107	E10	AHF081		10759	0	0	0	0	0	0	0	0	0	0	0	0	0	0	0	0	0	0	0	0	0	0	0	0	0	0	0	0	0	0	0	0	0	0.000278914	0	0	0	0	0	0
Fetal	Gut	AHF079	MUX7225/7	Gut	107	E10	AHF081		6422	0	0	0	0	0	0	0	0	0	0	0	0	0	0	0	0	0	0	0	0	0	0	0	0	0	0	0	0	0	0	0	0	0	0.00171393	0	0	0	0	0	0
Fetal	Skin	AHF082	MUX7225/7	Skin	103	E11	AHF086		6702	0	0	0	0	0	0	0	0	0	0	0	0	0	0	0	0	0	0	0	0	0	0	0	0	0	0	0	0	0	0	0	0	0	0.00462548	0	0	0	0	0	0
Fetal	Gut	AHF084	MUX7225/7	Gut	103	E11	AHF086		9120	0	0	0	0	0	0	0	0.000219611	0	0	0	0	0	0	0	0	0	0	0.000109806	0	0	0	0	0	0	0	0	0	0	0	0.000109806	0	0	0.000329417	0	0	0	0.000439223	0	0
Fetal	Lung	AHF083	MUX7225/7	Lung	103	E11	AHF086		6911	0	0	0	0	0	0	0	0	0	0	0	0	0	0	0	0	0	0	0	0	0	0	0	0	0	0	0	0	0	0	0	0	0	0.000144739	0	0	0	0	0	0
Fetal	Thymus	AHF085	MUX7225/7	Thymus	103	E11	AHF086		5139	0	0	0	0	0	0	0	0	0	0	0	0	0	0	0	0	0	0	0	0	0	0	0	0	0	0	0	0	0	0	0.000194894	0	0	0	0	0	0	0.000389788	0	0
Fetal	Thymus	AHF047	MUX7225/7	Thymus	105	E2			13237	0	0	0	0	0	0	0	0	0	0	0	0	0	0	0	7.56601e-05	0	7.56601e-05	0	0	0	0	0	0	0	0	0	0	0	0	7.56601e-05	0	0	0.000378301	0	0	0	0.00121056	0	0.00801997
Fetal	Lung	AHF048	MUX7225/7	Lung	100	E3			7846	0	0	0	0	0	0	0	0	0	0	0	0	0	0	0	0	0	0	0	0	0	0	0	0	0	0	0	0	0	0	0	0	0	0	0	0	0	0	0	0
Fetal	Skin	AHF049	MUX7225/7	Skin	100	E3			9522	0	0	0	0	0	0	0	0	0	0	0	0	0	0	0	0	0	0	0	0	0	0	0	0	0	0	0.000105042	0	0	0	0	0	0	0.000315126	0	0	0	0	0	0
Fetal	Skin	AHF052	MUX7225/7	Skin	107	E4	AHF050		50441	0	0	0	0	0	0	0	0	0	0	0	0	0	0	0	0	0	0	0	0.00446331	0	0	0	0	0	0	0	0	0	0	0	0	0	0.000158696	0	0	0	0	0	0.00571304
Fetal	Lung	AHF053	MUX7225/7	Lung	111	E5			2380	0	0	0	0	0	0	0	0	0	0	0	0	0	0	0	0	0	0	0	0.000420521	0	0	0	0	0	0	0	0	0	0	0	0	0	0.000841043	0	0	0	0	0	0
Fetal	Gut	AHF055	MUX7225/7	Gut	111	E5			13258	0	0	0	0	0	0	0	0	0	0	0	0	0	0	0	0	0	7.55287e-05	0	0	0	0	0	0	0	0	0	0	0	0	0	0	0	0	0	0	0	0	0	0.00407855
Fetal	Lung	AHF057	MUX7225/7	Lung	103	E6	AHF056		5165	0	0	0	0	0	0	0	0	0	0	0	0	0	0	0	0	0	0	0	0	0	0	0	0	0	0	0	0	0	0	0	0	0	0.00193686	0	0	0.000193686	0	0	0
Fetal	Skin	AHF058	MUX7225/7	Skin	103	E6	AHF056		3733	0	0	0	0	0	0	0	0	0	0	0	0	0	0	0	0	0	0	0	0	0	0	0	0	0.0056255	0	0	0	0	0	0	0	0	0.27565	0.00107152	0	0	0	0	0
Fetal	Gut	AHF059	MUX7225/7	Gut	103	E6	AHF056		4136	0	0	0	0	0	0	0	0	0	0	0	0	0	0	0	0	0	0	0	0	0	0	0	0	0	0	0	0	0	0	0	0	0	0.0172372	0.000242777	0	0	0.000242777	0	0.000485555
Fetal	Thymus	AHF061	MUX7225/7	Thymus	106	E7	AHF060		8250	0	0	0	0	0	0	0	0	0	0	0	0	0	0	0	0	0	0	0	0	0	0	0	0	0	0	0	0	0	0	0	0	0	0.00024263	0	0	0	0	0	0
Fetal	Lung	AHF062	MUX7225/7	Lung	106	E7	AHF060		5860	0	0	0	0	0	0	0	0	0	0	0	0	0	0	0	0	0	0	0	0	0	0	0	0	0	0	0	0	0	0	0	0	0	0.00700017	0	0	0	0	0	0
Fetal	Gut	AHF064	MUX7225/7	Gut	106	E7	AHF060		5749	0	0	0	0	0	0	0	0	0	0	0	0	0	0	0	0	0	0	0	0	0	0	0	0	0	0	0	0	0	0	0	0	0	0.000696258	0	0	0	0	0	0.000348129
Fetal	Skin	AHF063	MUX7225/7	Skin	106	E7	AHF060		15126	0	0	0	0	0	0	0	0	0	0	0	0	0	0	0	0	0	6.63834e-05	0	0	0	0	0	0	0	6.63834e-05	0	0	0	0	0.00272172	0	0	0.000132767	0	0	0	0.00139405	0	6.63834e-05
Fetal	Lung	AHF067	MUX7225/7	Lung	96	E8	AHF071		174950	0	0	0	0	0	0	0	0	0	0	0	0	0	0	0	0	0	1.71558e-05	2.28744e-05	5.7186e-06	0	0	0	0	0	0	0	0	2.8593e-05	0	9.14976e-05	0	3.43116e-05	0.08141	0.00125237	0	0.000160121	0	0	0
Fetal	Placenta	AHF065	MUX7225/7	Placenta	96	E8	AHF071		135410	0	0	0	0	0	0	0	0	0	0	0	0	0	0	0	0	0	0	0	1.47749e-05	0	0	7.38743e-06	0	0	0	0	0	0	0	7.38743e-06	0	0	0.0659624	0.000908654	0	7.38743e-05	0	0	3.69372e-05
Fetal	Skin	AHF068	MUX7225/7	Skin	96	E8	AHF071		132464	0	0	0	0	0	0	0	0	0	0	0	0	0	0	0	0	0	0	0	0	0	0	0	0	0	0	0	0	2.26574e-05	0	2.26574e-05	0	0	0.164077	0.00130658	0	9.81821e-05	0	0	0.000226574
Fetal	Spleen	AHF070	MUX7225/7	Spleen	96	E8	AHF071		2459	0	0	0	0	0	0	0	0	0	0	0	0	0	0	0.0240326	0	0	0.001222	0	0	0	0	0	0	0	0	0	0	0	0	0	0	0	0.0105906	0.000814664	0	0	0	0	0
Fetal	Thymus	AHF066	MUX7225/7	Thymus	96	E8	AHF071		85461	0	0	0	0	0	0	0	0	0	0	0	0	0	0	0	0	0	0	0	0	0	0	0	0	0	0	0	0	3.51243e-05	0	8.19567e-05	0	7.02486e-05	0.0840641	0.00126447	0	9.36648e-05	4.68324e-05	0	0
Fetal	Gut	AHF069	MUX7225/7	Gut	96	E8	AHF071		3939	0	0	0	0	0	0	0	0	0	0	0	0	0	0	0	0	0	0	0	0.000253936	0	0	0	0	0	0	0	0	0	0	0	0	0	0.0330117	0.000507872	0	0	0	0	0
Fetal	Gut	AHF075	MUX7225/7	Gut	106	E9	AHF077		8586	0	0	0	0	0	0	0	0	0	0	0	0	0	0	0	0	0	0	0	0	0	0	0	0	0	0	0	0	0	0	0	0	0	0	0	0	0	0	0	0
Fetal	Thymus	AHF073	MUX7225/7	Thymus	106	E9	AHF077		12568	0	0	0	0	0	0	0	0	0	0	0	0	0	0	0	0	0	7.96305e-05	0	0	0	0	0	0	0	0	0	0	0	0	0	0	0	0.000238892	0	0	0	0.000477783	0	0
Fetal	Skin	AHF076	MUX7225/7	Skin	106	E9	AHF077		3045	0	0	0	0	0	0	0	0	0	0	0	0	0	0	0	0	0	0	0	0	0	0	0	0	0	0	0	0	0	0	0	0	0	0.00065703	0	0	0	0	0	0
Fetal	Spleen	AHF074	MUX7225/7	Spleen	106	E9	AHF077		11154	0	0	0	0	0	0	0	0	0	0	0	0	0	0	0	0	0	0.000179469	0	0	0	0	0	0	0	0	0	0	0	0	0	0	0	0.000538406	0	0	0	0.00107681	0	0.00843503
Fetal	Lung	AHF072	MUX7225/7	Lung	106	E9	AHF077		3013	0	0	0	0	0	0	0	0	0	0	0	0	0	0	0	0	0	0	0	0	0	0	0	0	0	0	0	0	0	0	0.000332005	0	0	0.000664011	0	0	0	0	0	0
Fetal	Gut	AHH20842	MUX4197	Gut	114	F10	AHH20855		18185	0	0	0	0	0	0	0	0	0	0	0	0	0	0	0	0	0	0	0	0.000442723	0	0	0	0	0	0	0	0	0	0	0	0	0	0	0	0	0	0	0	0
Fetal	Thymus	AHH20843	MUX4197	Thymus	114	F10	AHH20855		7802	0	0	0	0	0	0	0	0	0	0	0	0	0	0	0	0	0	0	0	0	0	0	0	0	0	0	0	0	0	0	0.00064317	0	0	0	0	0	0	0	0	0
Fetal	Gut	AHH20840	MUX4197	Gut	117	F11			37115	0	0	0	0	0	0	0	0	0	0	0	0	0	0	0	0	0	0	0	0	0	0	0	0	0	0	0	0	0	0	0.00111102	0	0	0	0	0	0	0	0	5.41961e-05
Fetal	Placenta	AHH20839	MUX4197	Placenta	117	F11			515815	0	0	0	0	0	0	0	0	0	0	0	0	0	0	0	0	0	0	0	0	0	0	0	0	0	0	0	0	0	0	0.000498675	0	0	0	0	0	0	0	0	5.82111e-06
Fetal	Thymus	AHH20841	MUX4197	Thymus	117	F11			7639	0	0	0	0	0	0	0	0	0	0	0	0	0	0	0	0	0	0	0	0	0	0	0	0	0	0	0	0	0	0	0.0123391	0	0	0	0	0	0	0	0	0
Fetal	Gut	AHH20837	MUX4197	Gut	126	F12			1996	0	0	0	0	0	0	0	0	0	0	0	0	0	0	0	0	0	0	0	0	0	0	0	0	0	0	0	0	0	0	0.00453629	0	0	0	0	0	0	0	0	0
Fetal	Thymus	AHH20838	MUX4197	Thymus	126	F12			8283	0	0	0	0	0	0	0	0	0	0	0	0	0	0	0	0	0	0	0	0	0	0	0	0	0	0	0	0	0	0	0	0	0	0	0	0	0	0	0	0
Fetal	Gut	AHH20847	MUX4197	Gut	112	F13	AHH20857		20125	0	0	0	0	0	0	0	0	0	0	0	0	0	0	0	0	0	0	0	0	0	0	0	0	0	0	0	0	0	0	0.00329424	0	0	0.00219616	0	0	0	0	0	0
Fetal	Thymus	AHH20846	MUX4197	Thymus	112	F13	AHH20857		52189	0	0	0	0	0	0	0	0	0	0	0	0	0	0	0	0	0	0	0	0	0	0	0	0	0	0	0	0	0	0	0	0	0	0	0	0	0	0	0	9.61261e-05
Fetal	Gut	AHH20845	MUX4197	Gut	112	F14	AHH20856		19188	0	0	0	0	0	0	0	0	0	0	0	0	0	0	0	0	0	0	0	0	0	0	0	0	0	0	0	0	0	0	5.22985e-05	0	0	0	0	0	0	0	0	0
Fetal	Gut	AHH20850	MUX4197	Gut	129	F16	AHH20859		6295	0	0	0	0	0	0	0	0	0	0	0	0	0	0	0	0	0	0	0	0	0	0	0	0	0	0	0	0	0	0	0	0	0	0	0	0	0	0	0	0
Fetal	Placenta	AHH20849	MUX4197	Placenta	117	F17	AHH20858		2544	0	0	0	0	0	0	0	0	0	0	0	0	0	0	0	0	0	0	0	0	0	0	0	0	0	0	0	0	0	0	0	0	0	0	0	0	0	0	0	0
Fetal	Gut	AHH20848	MUX4197	Gut	117	F17	AHH20858		58588	0	0	0	0	0	0	0	0	0	0	0	0	0	0	0	0	0	1.74243e-05	0	1.74243e-05	0	0	0	0	0	0	0	0	0	0	0.00292729	1.74243e-05	0	0	0	0	0	0	0	0
Fetal	Thymus	AHF003	MUX4811	Thymus	140	F18			8005	0	0	0	0	0	0	0	0	0	0	0	0	0	0	0	0	0	0	0	0	0	0	0	0	0	0	0	0	0	0	0	0	0	0	0	0	0	0	0	0.0236664
Fetal	Gut	AHF004	MUX4811	Gut	140	F18			3797	0	0	0	0	0	0	0	0	0	0	0	0	0	0	0	0	0	0	0	0	0	0	0	0	0	0	0	0	0	0	0	0	0	0	0	0	0	0	0	0.00211696
Fetal	Gut	AHF005	MUX4811	Gut	136	F20			9491	0	0	0	0	0	0	0	0	0	0	0	0	0	0	0	0	0	0	0	0	0	0	0	0	0	0	0	0	0	0	0	0	0	0	0	0	0	0	0	0
Fetal	Gut	AHF008	MUX4811	Gut	147	F21	AHF006		2377	0	0	0	0	0	0	0	0	0	0	0	0	0	0	0	0	0	0	0	0	0	0	0	0	0	0	0	0	0	0	0	0	0	0	0	0	0	0	0	0
Fetal	Skin	AHH20851	MUX4197	Skin	147	F4			266919	0	0	0	0	0	0	0	0	0	0	0	0	0	0	0	0	0	8.64226e-05	0	0	0	0	0	0	0	0	0	0	0	0	0.000360721	0	0	0	0	0	0	0	0	1.87875e-05
Fetal	Thymus	AHM009	MUX3180	Thymus	147	F4			71042	0	0	0	0	0	0	0	0	0	0	0	0	0	0	0	0	0	0	0	0	0	0	0	0	0	0	0	0	0	0	0	0	0	0	0	0	0	0	0	0
Fetal	Skin	AHM007	MUX3180	Skin	147	F4			93351	0	0	0	0	0	0	0	0	0	0	0	0	0	0	0	0	0	0	0	0	0	0	0	0	0	0	0	0	0	0	0	0	0	0	0	0	0	0	0	0
Fetal	Gut	AHM010	MUX3180	Gut	147	F4			54351	0	0	0	0	0	0	0	0	0	0	3.68331e-05	0	0	0	0	0	0	0	0	0	0	0	0	0	0	0	0	0	0	0	7.36662e-05	0	0	0	0	0	0	0	0	0
Fetal	Gut	AHM006	MUX3180	Inside Gut	147	F4			159131	0	0	0	0	0	0	0	0	0	0	0	0	0	0	0	0	0	0	0	0	0	0	0	0	0	0	0	0	0	0	0	0	0	0	0	0	0	0	0	0
Fetal	Placenta	AHM005	MUX3180	Placenta	147	F4			88755	0	0	0	0	0	0	0	0	0	0	0	0	0	0	0	0	0	0	0	0	0	0	0	0	0	0	0	0	0	0	0	0	0	0	0	0	0	0	0	0
Fetal	Lung	AHM008	MUX3180	Lung	147	F4			75394	0	0	0	0	0	0	0	0	0	0	0	0	0	0	0	0	0	0	0	0	0	0	0	0	0	0	0	0	0	0	0	0	0	0	0	0	0	0	0	3.98068e-05
Fetal	Skin	AHM002	MUX3180	Skin	117	F6			49180	0	0	0	0	0	0	0	0	0	0	0	0	0	0	0	0	0	0	0	0	0	0	0	0	0	0	0	0	0	0	0	0	0	0	0	0	0	0	0	0
Fetal	Thymus	AHM004	MUX3180	Thymus	117	F6			73919	0	0	0	0	0	0	0	0	0	0	0	0	0	0	0	0	0	0	0	0	0	0	0	0	0	0	0	0	0	0	0	0	0	0	0	0	0	0	0	0
Fetal	Thymus	AHM014	MUX3180	Thymus	117	F6			83604	0	0	0	0	0	0	0	0	0	0	0	0	0	0	0	0	0	0	0	1.19781e-05	0	0	0	0	0	0	0	0	0	0	0	0	0	0	0	0	0	0	0	0
Fetal	Gut	AHH20852	MUX4197	Gut	117	F6			91904	0	0	0	0	0	0	0	0	0	0	0	0	0	0	0	0	0	0	0	0	0	0	0	0	0	0	0	0	0	0	0	0	0	0	0	0	0	0	0	0
Fetal	Lung	AHM003	MUX3180	Lung	117	F6			206269	0	0	0	0	0	0	0	0	0	0	0	0	0	0	0	0	0	0	0	0	0	0	0	0	0	0	0	0	0	0	0	0	0	0	0	0	0	0	0	0
Fetal	Gut	AHM012	MUX3180	Gut	117	F6			88957	0	0	0	0	0	0	0	0	0	0	0	0	0	0	0	0	0	1.12499e-05	0	0	0	0	0	0	0	0	0	0	0	0	1.12499e-05	0	0	0	0	0	0	0	0	0
Fetal	Thymus	AHM013	MUX3180	Thymus	117	F6			116301	0	0	0	0	0	0	0	0	0	0	0	0	0	0	0	0	0	0	0	0	0	0	0	0	0	0	0	0	0	0	0	0	0	0	0	0	0	0	0	0
Fetal	Gut	AHM011	MUX3180	Gut	117	F6			167303	0	0	0	0	0	0	0	0	0	0	0	0	0	0	0	0	0	0.000335155	0	0	0	0	0	0	0	0	0	0	0	0	0	0	0	0	0	0	0	0	0	0
Fetal	Gut	AHH20853	MUX4197	Gut	117	F6			18920	0	0	0	0	0	0	0	0	0	0	0	0	0	0	0	0	0	0	0	0	0	0	0	0	0	0	0	0	0	0	0	0	0	0	0	0	0	0	0	0
Fetal	Placenta	AHH20844	MUX4197	Placenta		F9			3780	0	0	0	0	0	0	0	0	0	0	0	0	0	0	0	0	0	0	0	0	0	0	0	0	0	0	0	0	0	0	0	0	0	0	0	0	0	0	0	0
Fetal	Lung	AHF088	MUX7225/7	Lung	113	L1			12287	0	0	0	0	0	0	0	0	0	0	0	0	0	0	0	0	0	0	0	0	0	0	0	0	0	0	0	0	0	0	8.13868e-05	0	0	0.00960365	0.000162774	0	0	0	0	0
Fetal	Skin	AHF089	MUX7225/7	Skin	113	L1			21763	0	0	0	0	0	0	0	0	0	0	0	0	0	0	0	0	0	0	0	0	0	0	0	0	0	0	0	0	0	0	0	0	0	9.20175e-05	0	0	0	0	0	0
Fetal	Gut	AHF132	MUX7225/7	Gut	147	L10	AHF133		3472	0	0	0	0	0	0	0	0	0	0	0	0	0	0	0	0	0	0.000288434	0	0	0	0	0	0	0.000288434	0	0	0	0	0	0	0	0	0	0	0	0	0.000288434	0	0
Fetal	Lung	AHF130	MUX7225/7	Lung	147	L10	AHF133		70413	0	0	0	0	0	0	0	0	0	0	0	0	0	0	0	0	0	4.27204e-05	0	4.27204e-05	0	0	2.84803e-05	0	0	0	1.42401e-05	0	0	0	4.27204e-05	0	0	1.42401e-05	0	0	0	0	0	0
Fetal	Skin	AHF131	MUX7225/7	Skin	147	L10	AHF133		132334	0	0	0	0	0	0	0	0	0	0	0	0	0	0	0	0	0	7.56441e-06	7.56441e-06	0	0	0	0	1.51288e-05	0	0	0	0	0	0	0	0	0	0.00083965	2.26932e-05	0	0	1.51288e-05	0	0.000166417
Fetal	Skin	AHF134	MUX7225/7	Skin	126	L11	AHF137		67646	0	0	0	0	0	0	0	0	0	0	0	0	0	0	0	0	0	1.47876e-05	2.95753e-05	0	0	0.000266178	0	0	0	0	0	0	0	0	0	0	0	1.47876e-05	0	0	0	5.91506e-05	0	5.91506e-05
Fetal	Lung	AHF135	MUX7225/7	Lung	126	L11	AHF137		3396	0	0	0	0	0	0	0	0	0	0	0	0	0	0	0	0	0	0	0	0	0	0	0	0	0	0	0	0	0	0	0	0	0	0	0	0	0	0	0	0
Fetal	Gut	AHF136	MUX7225/7	Gut	126	L11	AHF137		2396	0	0	0	0	0	0	0	0	0	0	0	0	0	0	0	0	0	0	0	0	0	0	0	0	0	0	0	0	0	0	0	0	0	0	0	0	0	0.00292154	0	0
Fetal	Skin	AHF139	MUX7225/7	Skin	127	L12	AHF138		295192	0	0	0	3.38934e-06	0	0	0	0	0	0	0	0	0	0	0	0	0	1.0168e-05	6.77867e-06	3.38934e-06	0	0	0	0	0	0	0	1.35573e-05	0	0	3.38934e-06	0	0	1.35573e-05	0	0	0	1.69467e-05	0	0.000447392
Fetal	Gut	AHF140	MUX7225/7	Gut	127	L12	AHF138		11396	0	0	0	0	0	0	0	0	0	0	0	0	0	0	0	0	0	0	0	0	0	0	0	0	0	0	0	0	0	0	0	0	0	0	0	0	0	0	0	0
Fetal	Thymus	AHF142	MUX7225/7	Thymus	147	L13	AHF145		12544	0	0	0	0	0	0	0	0	0	0	0	0	0	0	0	0	0	0	0	0	0	0	0	0	0	0	0	0	0	0	0	0	0	0	0	0	0	0	0	0
Fetal	Placenta	AHF144	MUX7225/7	Placenta	147	L13	AHF145		166124	0	0	0	0	0	0	0	0	0	0	0	0	0	0	0	0	0	0	0	0	0	0	0	0	0	0	0	0	0	0	0	0	0	0	0	0	0	0	0	3.61193e-05
Fetal	Skin	AHF143	MUX7225/7	Skin	147	L13	AHF145		100121	0	0	0	0	0	0	0	0	0	0	0	0	0	0	0	0	0	0	0	0.000109976	0	0	0	0	0.00154966	0	0.000719842	9.9978e-06	0	0	0.00303933	0	0	1.99956e-05	0	9.9978e-06	0	6.99846e-05	0	0.000569875
Fetal	Spleen	AHF141	MUX7225/7	Spleen	147	L13	AHF145		12614	0	0	0	0	0	0	0	0	0	0	0	0	0	0	0	0	0	0	0	0	0	0	0	0	0	0	0	0	0	0	0	0	0	0	0	0	0	0	0	0
Fetal	Placenta	AHF152	MUX7225/7	Placenta	124	L14	AHF147		7693	0	0	0	0	0	0	0	0	0	0	0	0	0	0	0	0	0	0	0	0	0	0	0	0	0	0	0	0	0	0	0	0	0	0.0062435	0	0	0	0	0	0
Fetal	Thymus	AHF146	MUX7225/7	Thymus	124	L14	AHF147		3790	0	0	0	0	0	0	0	0	0	0	0	0	0	0	0	0	0	0	0	0	0	0	0	0	0	0	0	0	0	0	0	0	0	0	0	0	0	0	0	0
Fetal	Skin	AHF149	MUX7225/7	Skin	124	L14	AHF147		399039	0	0	0	0	0	0	0	0	0	0	0	0	0	0	0	0	0	5.01575e-06	0	7.52362e-06	0	0	0	0	0	0	0	0	0	0	0.000243264	0	0	0.0380344	9.52992e-05	0	0.000506591	2.0063e-05	0	2.0063e-05
Fetal	Gut	AHF150	MUX7225/7	Gut	124	L14	AHF147		13330	0	0	0	0	0	0	0	0	0	0	0	0	0	0	0	0	7.51258e-05	0	0	0	0	0	0	0	0	0	7.51258e-05	0	0	0	0	0	0	0.00368117	0	0	0.000150252	0.000150252	0	0.000150252
Fetal	Spleen	AHF151	MUX7225/7	Spleen	124	L14	AHF147		12332	0	0	0	0	0	0	0	0	0	0	0	0	0	0	0	0	0	0	0	0	0	0	0	0	0	0	0	0	0	0	0	0	0	0.00284761	0	0	8.13603e-05	0	0	0
Fetal	Lung	AHF148	MUX7225/7	Lung	124	L14	AHF147		4795	0	0	0	0	0	0	0	0	0	0	0	0	0	0	0	0	0	0.000208899	0	0	0	0	0	0	0	0	0	0	0	0	0	0	0	0	0	0	0	0.000208899	0	0
Fetal	Gut	AHF155	MUX7225/7	Gut	116	L15	AHF157		14643	0	0	0	0	0	0	0	0	0	0	0	0	0	0	0	0	0	0	0	0	0	0	0	0	0	0	0	0	0	0	0	0	0	0.000410088	0	0	0	0	0	0
Fetal	Placenta	AHF156	MUX7225/7	Placenta	116	L15	AHF157		54195	0	0	0	0	0	0	0	0	0	0	0	0	0	0	0	0	0	0	0	0	0	0	0	0	0	0	0	0	0	0	0	0	0	1.84686e-05	0	0	0	0.000277029	0	3.69372e-05
Fetal	Lung	AHF154	MUX7225/7	Lung	116	L15	AHF157		3475	0	0	0	0	0	0	0	0	0	0	0	0	0	0	0	0	0	0	0	0	0	0	0	0	0	0	0	0	0	0	0	0	0	0.000288434	0	0	0	0	0	0
Fetal	Gut	AHF159	MUX7225/7	Gut	120	L16	AHF162		1931	0	0	0	0	0	0	0	0	0	0	0	0	0	0	0	0	0	0	0	0	0	0	0	0	0	0	0	0	0	0	0	0	0	0	0	0	0	0	0	0
Fetal	Skin	AHF160	MUX7225/7	Skin	120	L16	AHF162		15096	0	0	0	0	0	0	0	0	0	0	0	0	0	0	0	0	0	0	0	0	0	0	0	0	0	0	0	0	0	0	0	0	0	6.63174e-05	0	0	0	0	0	0
Fetal	Placenta	AHF161	MUX7225/7	Placenta	120	L16	AHF162		2879	0	0	0	0	0	0	0	0	0	0	0	0	0	0	0	0	0	0	0	0	0	0	0	0	0	0	0	0	0	0	0	0	0	0.000347584	0	0	0	0	0	0
Fetal	Lung	AHF158	MUX7225/7	Lung	120	L16	AHF162		13043	0	0	0	0	0	0	0	0	0	0	0	0	0	0	0	0	0	0	0	0.000153633	0	0	0	0	0	0	0	0	0	0	0	0	0	0.00023045	0	0	0	0.000153633	0	0
Fetal	Gut	AHF166	MUX7225/7	Gut	145	L17	AHF167		1526	0	0	0	0	0	0	0	0	0	0	0	0	0	0	0	0	0	0	0	0	0	0	0	0	0	0	0	0	0	0	0	0	0	0	0	0	0	0	0	0
Fetal	Lung	AHF165	MUX7225/7	Lung	145	L17	AHF167		1729	0	0	0	0	0	0	0	0	0	0	0	0	0	0	0	0	0	0	0	0	0	0	0	0	0	0	0	0	0	0	0	0	0	0	0	0	0	0	0	0
Fetal	Thymus	AHF164	MUX7225/7	Thymus	145	L17	AHF167		28845	0	0	0	0	0	0	0	0	0	0	0	0	3.46897e-05	0	0	0	0	0	0	3.46897e-05	0	0	0	0	0	0	0	0	0	0	3.46897e-05	0	0	3.46897e-05	0	0	0	0.000416276	0	0
Fetal	Placenta	AHF163	MUX7225/7	Placenta	145	L17	AHF167		10394	0	0	0	0	0	0	0	0	0	0	0	0	0	0	0	0	0	0	0	0	0	0	0	0	0	0	0	0	0	0	0	0	0	0.00721778	0	0	0	0	0	0
Fetal	Lung	AHF091	MUX7225/7	Lung	118	L2	AHF090		52300	0	0	0	0	0	0	0	0	0	0	0	0	0	0	0	1.91571e-05	0	3.83142e-05	1.91571e-05	0	0	0	0	0	0	0	0	0	0	0	0	0	0	3.83142e-05	0	0	0	0	0	0
Fetal	Skin	AHF092	MUX7225/7	Skin	118	L2	AHF090		56599	0	0	0	0	0	0	0	0	0	0	0	0	0	0	0	0	0	0.000141681	0	0	0	0	0	0	0	0	0	0	0	0	0	0	0	0.000123971	0	0	0	1.77101e-05	0	1.77101e-05
Fetal	Skin	AHF024	MUX5612	Skin	133	L21	AHF023		1256	0	0	0	0	0	0	0	0	0	0	0	0	0	0	0	0	0	0	0	0	0	0	0	0	0	0	0	0	0	0	0	0	0	0.1264	0	0	0	0	0	0
Fetal	Gut	AHF021	MUX5612	Gut	133	L21	AHF023		1147	0	0	0	0	0	0	0	0	0	0	0	0	0	0	0	0	0	0	0	0	0	0	0	0	0	0	0	0	0	0	0	0	0	0	0	0	0	0	0	0
Fetal	Lung	AHF022	MUX5612	Lung	133	L21	AHF023		11647	0	0	0	0	0	0	0	0	0	0	0	0	0	0	0	0	0	0	0	0	0	0	0	0	0	0	0	0	0	0	0	0	0	0	0	0	0	0	0	0
Fetal	Lung	AHF026	MUX5612	Lung	147	L22	AHF027		11994	0	0	0	0	0	0	0	0	0	0	0	0	0	0	0	0	0	0	0	0	0	0	0	0	0	0	0	0	0	0	0	0	0	0	0	0	0	0.000166875	0	0.00183563
Fetal	Skin	AHF028	MUX5612	Skin	147	L22	AHF027		23593	0	0	0	0	0	0	0	0	0	0	0	0	0	0	0	0	0	0	0	0	0	0	0	0	0	0	0	0	0	0	4.25297e-05	0	0	0	0	0	0	0	0	0
Fetal	Thymus	AHF029	MUX5612	Thymus	147	L22	AHF027		14001	0	0	0	0	0	0	0	0	0	0	0	0	0	0	0	0	0	0	0	0	0	0	0	0	0	0	0	0	0	0	0	0	0	0	0	0	0	0.000214592	0	0
Fetal	Gut	AHF025	MUX5612	Gut	147	L22	AHF027		11699	0	0	0	0	0	0	0	0	0	0	0	0	0	0	0	0	0	0	0	0	0	0	0	0	0	0	0	0	0	0	0	0	0	0	0	0	0	0	0	0
Fetal	Gut	AHF030	MUX5612	Gut	139	L23	AHF037		3074	0	0	0	0	0	0	0	0	0	0	0	0	0	0	0	0	0	0	0	0	0.000652316	0	0	0	0	0	0	0	0	0	0	0	0	0	0	0	0	0	0	0
Fetal	Lung	AHF031	MUX5612	Lung	139	L23	AHF037		554	0	0	0	0	0	0	0	0	0	0	0	0	0	0	0	0	0	0	0	0	0	0	0	0	0	0	0	0	0	0	0	0	0	0	0	0	0	0	0	0
Fetal	Skin	AHF032	MUX5612	Skin	139	L23	AHF037		3742	0	0	0	0	0	0	0	0	0	0	0	0	0	0	0	0	0	0	0	0	0	0	0	0	0	0	0	0	0	0	0	0	0	0	0	0	0	0	0	0
Fetal	Skin	AHF036	MUX5612	Skin	150	L24	AHF035		14786	0	0	0	0	0	0	0	0	0	0	0	0	0	0	0	0	0	0	0	0	0	0	0	0	0	0	0	0	0	0	0	0	0	0	0	0	0	0	6.77782e-05	0.0117934
Fetal	Lung	AHF034	MUX5612	Lung	150	L24	AHF035		5201	0	0	0	0	0	0	0	0	0	0	0	0	0	0	0	0	0	0.000192345	0	0	0	0	0	0	0	0	0	0	0	0	0	0	0	0	0	0	0	0	0	0
Fetal	Gut	AHF033	MUX5612	Gut	150	L24	AHF035		5553	0	0	0	0	0	0	0	0	0	0	0	0	0	0	0	0	0	0	0	0	0	0	0	0	0	0	0	0	0	0	0	0	0	0	0	0	0	0	0	0
Fetal	Skin	AHF041	MUX5612	Skin	129	L25	AHF040		17961	0	0	0	0	0	0	0	0	0	0	0	0	0	0	0	0	0	0	0	0	0	0	0	0	0	0	0	0	0	0	5.57072e-05	0	0	0.0267395	0	0	0	0	0	0
Fetal	Lung	AHF039	MUX5612	Lung	129	L25	AHF040		8450	0	0	0	0	0	0	0	0	0	0	0	0	0	0	0	0	0	0	0	0	0	0	0	0	0	0	0	0	0	0	0	0	0	0.000118371	0	0	0	0	0	0
Fetal	Gut	AHF038	MUX5612	Gut	129	L25	AHF040		14310	0	0	0	0	0	0	0	0	0	0	0	0	0	0	0	0	0	0	0	0	0	0	0	0	0	0	0	0	0	0	0	0	0	0	0	0	0	0	0	7.00525e-05
Fetal	Gut	AHF042	MUX5612	Gut	129	L26	AHF040		16589	0	0	0	0	0	0	0	0	0	0	0	0	0	0	0	0	0	0	0	0.000241853	0	0	0	0	0	0	0	0	0	0	0	0	0	0	0	0	0	0	0	0
Fetal	Lung	AHF043	MUX5612	Lung	129	L26	AHF040		2684	0	0	0	0	0	0	0	0	0	0	0	0	0	0	0	0	0	0	0	0	0	0	0	0	0	0	0	0	0	0	0	0	0	0	0	0	0	0	0	0
Fetal	Skin	AHF044	MUX5612	Skin	129	L26	AHF040		4120	0	0	0	0	0	0	0	0	0	0	0	0	0	0	0	0	0	0	0	0	0	0	0	0	0	0	0	0	0	0	0	0	0	0.000243665	0	0	0	0	0	0
Fetal	Gut	AHF094	MUX7225/7	Gut	141	L3	AHF093		1228	0	0	0	0	0	0	0	0	0	0	0	0	0	0	0	0	0	0	0	0	0	0	0	0	0	0	0	0	0	0	0	0	0	0	0	0	0	0	0	0
Fetal	Skin	AHF097	MUX7225/7	Skin	114	L4	AHF095		64330	0	0	0	0	0	0	0	0	0.000109133	9.35425e-05	0	0	0	0	0	0	0	1.55904e-05	0	0	0	0	0	0	0	0	0	0	0	0	0	0	0	0.000155904	1.55904e-05	0	0	0.000155904	0	3.11808e-05
Fetal	Lung	AHF096	MUX7225/7	Lung	114	L4	AHF095		28107	0	0	0	0	0	0	0	0	0	0	0	0	0	0	0	0	0	0	3.56684e-05	0	0	0	0	0	0	0	0	0	0	0	0	0	0	0.000107005	0	0	0	0	0	0
Fetal	Lung	AHF099	MUX7225/7	Lung	129	L5			22512	0	0	0	0	0	0	0	0	0	0	0	0	0	0	0	0	0	0	0	0	0	0	0	0	0	0	0	0	0	0	0	0	0	0.00449308	0	0	4.4486e-05	0	0	8.89719e-05
Fetal	Skin	AHF102	MUX7225/7	Skin	117	L6	AHF100		16941	0	0	0	0	0	0	0	0	0	0	0	0	0	0	0	0	0	0	0	0	0	0	0	0	0	0	0	0	0	0	0	0	0	0.000710353	0	0	0	5.91961e-05	0	0
Fetal	Lung	AHF101	MUX7225/7	Lung	117	L6	AHF100		20260	0	0	0	0	0	0	0	0	0	0	0	9.88875e-05	0	0	0	0	0	0	0	4.94438e-05	0	0	0	0	0	0	0	0	0	0	0	0	0	0.000148331	0	0	0	0	0	0
Fetal	Lung	AHF103	MUX7225/7	Lung	150	L7			7111	0	0	0	0	0	0	0	0	0	0	0	0	0	0	0	0	0	0	0	0	0	0	0	0	0	0.000140726	0	0	0	0	0	0	0	0.00576977	0	0	0	0	0	0
Fetal	Skin	AHF105	MUX7225/7	Skin	117	L8	AHF107		65099	0	0	0	0	0	0	0	0	0	0	0	0	0	0	0	0	0	4.62214e-05	0	0	0	0	0	0	0	0	0	0	0	0	0	0	0	3.08143e-05	0	0	0	0	0	7.70357e-05
Fetal	Spleen	AHF104	MUX7225/7	Spleen	117	L8	AHF107		52483	0	0	0	0	0	0	0	0	0	0	0	0	3.81942e-05	0	0	0	5.72913e-05	0	0	0	0	0	0	0	0	0	0	0	0	0	0	0	0	0.000171874	0	0	0	1.90971e-05	0	0
Fetal	Lung	AHF106	MUX7225/7	Lung	117	L8	AHF107		5630	0	0	0	0	0	0	0	0	0	0	0	0	0	0	0	0	0	0	0	0	0	0	0	0	0	0	0.000177715	0	0	0	0	0	0	0	0	0	0	0	0	0
Fetal	Gut	AHF128	MUX7225/7	Gut	112	L9	AHF129		10821	0	0	0	0	0	0	0	0	0	0	0	0	0	0	0	0	0	0.000277367	0	0	0	9.24556e-05	0	0	0	0	0	0	0	0	0	0	0	0	0	0	0	0.0041605	0	0
Fetal	Thymus	AHF127	MUX7225/7	Thymus	112	L9	AHF129		2978	0	0	0	0	0	0	0	0	0	0	0	0	0	0	0	0	0	0	0	0	0	0.000337041	0	0	0	0	0	0	0	0	0.000337041	0	0	0	0	0	0	0.000674082	0	0
Control	Control	AHF108	MUX7225/7	Ti_LysisBuf1					2579	0	0	0	0	0	0	0	0	0	0	0	0.000388199	0	0	0	0	0	0	0	0	0	0	0	0	0	0	0	0	0	0	0	0	0	0.000388199	0	0	0	0	0	0
Control	Control	AHF109	MUX7225/7	Ti_LysisBuf2					15001	0	0	0	0	0	0	0	0	0	0	0	0	0	0	0	0	0	0	0	0	0	0	0	0	0	0	0	0	0	0	0.00020016	0	0	0.00013344	0	0	0	0	0	0
Control	Control	AHF110	MUX7225/7	Ti_TE_FinalEluate					1549	0	0	0	0	0	0	0	0	0	0	0	0	0	0	0	0	0	0	0	0	0	0	0	0	0	0	0	0	0	0	0	0	0	0	0	0	0	0	0	0
Control	Control	AHF168	MUX7225/7	Ti_LysisBuf1					5674	0	0	0	0	0	0	0	0	0	0	0	0.000176523	0	0	0	0	0	0	0	0	0	0	0	0	0	0	0	0	0	0	0	0	0	0	0	0	0	0	0	0.000353045
Control	Control	AHF169	MUX7225/7	Ti_LysisBuf2					15449	0	0	0	0	0	0	0	0	0	0	0	0	0	0	0	0	0	0	0	6.47585e-05	0	0	0	0	0	0	0	0	0	0	6.47585e-05	0	0	0	0	0	0	0	0	0
Control	Control	AHF170	MUX7225/7	Ti_TE_FinalEluate					18489	0	0	0	0	0	0	0	0	0	0	0	0	0	0	0	0	0	0	0	0	0	0	0	0	0	0	0	0	0	0	0	0	0	0	0	0	0	0	0	0
Control	Control	AHF246	MUX9413	Ti_LysisBuf					5481	0	0	0	0	0	0	0	0	0	0	0	0	0	0	0	0	0	0	0	0	0	0	0	0	0	0	0	0	0	0	0	0	0	0	0	0	0	0	0	0
Control	Control	AHF247	MUX9413	Ti_TE_FinalEluate					2153	0	0	0	0	0	0	0	0	0	0	0	0	0	0	0	0	0	0	0	0	0	0	0	0	0	0	0	0	0	0	0	0	0	0.0009298	0	0	0	0	0	0
Control	Control	AHF261	MUX9413	BC_Extraction_blank					2357	0	0	0	0	0	0	0	0	0	0	0	0	0	0	0	0	0	0	0	0	0	0	0	0	0	0	0	0	0	0	0.000424448	0	0	0	0	0	0	0	0	0
Control	Control	AHF338	MUX9414	Ti_LysisBuf					3219	0	0	0	0	0	0	0	0	0	0	0	0	0	0	0	0	0	0	0	0.000310849	0	0	0	0	0	0	0	0	0	0	0	0	0	0	0	0	0	0	0	0
Control	Control	AHF339	MUX9414	Ti_TE_FinalEluate					1290	0	0	0	0	0	0	0	0	0	0	0	0	0	0	0	0	0	0	0	0	0	0	0	0	0	0	0	0	0	0	0	0	0	0	0	0	0	0	0	0
Control	Control	AHF353	MUX9414	BC_Extraction_blank					1593	0	0	0	0	0	0	0	0	0	0	0	0	0	0	0	0	0	0	0	0.000629327	0	0	0	0	0	0	0	0	0	0	0	0	0	0.000629327	0	0	0	0	0	0
Control	Control	AHF045	MUX5612	McrBcReagent+water					1028	0	0	0	0	0	0	0	0	0	0	0	0	0	0	0	0	0	0	0	0	0	0	0	0	0	0	0	0	0	0	0	0	0	0	0	0	0	0	0	0
Control	Control	AHF111	MUX7225/7	Ti_Hood1Back					4190	0	0	0	0	0	0	0	0	0	0	0	0	0	0	0	0	0	0	0	0	0	0	0	0	0	0	0	0	0	0	0	0	0	0	0	0	0	0	0	0
Control	Control	AHF112	MUX7225/7	Ti_Hood1Surface					8856	0	0	0	0	0	0	0	0	0	0	0	0	0	0	0	0	0	0	0	0	0	0	0	0	0	0	0	0	0	0	0	0	0	0	0	0	0	0	0	0
Control	Control	AHF113	MUX7225/7	Ti_Hood2Back					7015	0	0	0	0	0	0	0	0	0	0	0	0	0	0	0	0	0	0	0	0	0	0	0	0	0	0	0	0	0	0	0.000427777	0	0	0.000285185	0	0	0	0	0	0
Control	Control	AHF114	MUX7225/7	Ti_Hood2Surface					5059	0	0	0	0	0	0	0	0	0	0	0	0	0	0	0	0	0	0	0	0	0	0	0	0	0	0	0	0	0	0	0	0	0	0.00039557	0	0	0	0	0	0
Control	Control	AHF115	MUX7225/7	Ti_ChemHoodWall					5917	0	0	0	0	0	0	0	0	0	0	0	0	0	0	0	0	0	0	0	0	0	0	0	0	0	0	0	0	0	0	0	0	0	0.000169062	0	0	0	0	0	0
Control	Control	AHF116	MUX7225/7	Ti_ChemHoodGlass					11396	0	0	0	0	0	0	0	0	0	0	0	0	0	0	0	0	0	0	0	0	0	0	0	0	0	0	0	0	0	0	0	0	0	0	0	0	0	0	0	0
Control	Control	AHF117	MUX7225/7	Ti_GCL_Bench					13267	0	0	0	0	0	0	0	0	0	0	0	0	0	0	0	7.54546e-05	0	0	0	0.000301818	0	0	0	0	0	0	0	0	0	0	7.54546e-05	0	0	0	0	0	0	0.00377273	0	7.54546e-05
Control	Control	AHF118	MUX7225/7	Ti_TTG_Bench					15030	0	0	0	0	0	0	0	0	0	0	0	0	0	0	0	0	0	0	0	0	0	0	0	0	0	0	0	0	0	0	0	0	0	6.6538e-05	0	0	0	0	0	0
Control	Control	AHF119	MUX7225/7	TE_workbench_outside					2468	0	0	0	0	0	0	0	0	0	0	0	0	0	0	0	0	0	0	0	0	0	0	0	0	0	0	0	0	0	0	0	0	0	0	0	0	0	0	0	0
Control	Control	AHF120	MUX7225/7	Workbench_outside					2007	0	0	0	0	0	0	0	0	0	0	0	0	0	0	0	0	0	0	0	0	0	0	0	0	0	0	0	0	0	0	0	0	0	0	0	0	0	0	0	0
Control	Control	AHF123	MUX7225/7	PCRHood					5361	0	0	0	0	0	0	0	0	0	0	0	0	0	0	0	0	0	0	0	0	0	0	0	0	0	0	0	0	0	0	0	0	0	0.00111961	0	0	0	0	0	0.000186602
Control	Control	AHF124	MUX7225/7	Workbench_Pre-amp					117143	0	0	0	0	0	0	0	0	0.000102677	1.71129e-05	0	0	5.13387e-05	0	0.000376483	0.000231024	0.000273806	0.00226746	0.000282363	0	0	0	0	0	0	8.55644e-06	0	0	0	0	0	0	0	3.42258e-05	0	0	1.71129e-05	0.00011979	0	0
Control	Control	AHF125	MUX7225/7	TE_Pre-amp					2312	0	0	0	0	0	0	0	0	0	0	0	0	0	0	0	0	0	0	0	0	0	0	0	0	0	0	0	0	0	0	0	0	0	0	0	0	0	0.000432526	0	0
Control	Control	AHF126	MUX7225/7	McrBcReagent+water					5109	0	0	0	0	0	0	0	0	0	0	0	0	0	0	0	0	0	0	0	0	0	0	0	0	0	0	0	0	0	0	0	0	0	0.00019581	0	0	0	0	0	0
Control	Control	AHF171	MUX7225/7	Ti_Hood1Back					16954	0	0	0	0	0	0	0	0	0	0	0	0	0	0	0	0	5.9004e-05	0.000118008	0	0	0	0	0	0	0	0	0	0	0	0	0	0	0	0	0	0	0	0.000118008	0	0
Control	Control	AHF172	MUX7225/7	Ti_Hood1Surface					16898	0	0	0	0	0	0	0	0	0	0	0	0	0	0	0	0	0	0	0	0	0	0	0	0	0	0	0	0	0	0	0	0	0	0.000118406	0	0	0	0	0	0
Control	Control	AHF173	MUX7225/7	Ti_Hood2Back					6343	0	0	0	0	0	0	0	0	0	0	0	0	0	0	0	0	0	0	0	0	0	0	0	0	0	0	0	0	0	0	0.000157803	0	0	0	0	0	0	0.000157803	0	0
Control	Control	AHF174	MUX7225/7	Ti_Hood2Surface					3343	0	0	0	0	0	0	0	0	0	0	0	0	0	0	0	0	0	0	0	0	0	0.000299222	0	0	0	0	0	0	0	0	0	0	0	0	0	0	0	0	0	0
Control	Control	AHF175	MUX7225/7	Ti_ChemHoodWall					2576	0	0	0	0	0	0	0	0	0	0	0	0	0	0	0	0	0	0	0	0	0	0	0	0	0	0	0	0	0	0	0	0	0	0	0	0	0	0	0	0
Control	Control	AHF176	MUX7225/7	Ti_ChemHoodGlass					27252	0	0	0	0	0	0	0	0	0	0	0	0	0	0	0	3.6708e-05	0	0	0	0	0	0	0	0	0	0	3.6708e-05	0	0	0	0	0	0	0	0	0	0	0	0	0
Control	Control	AHF177	MUX7225/7	Ti_GCL_Bench					24444	0	0	0	0	0	0	0	0	0	0	0	0	0	0	0	0	0	8.19571e-05	0	8.19571e-05	0	0	0	0	0	0	4.09786e-05	0	0	0	4.09786e-05	0	0	0	0	0	0	0	0	0
Control	Control	AHF178	MUX7225/7	Ti_TTG_Bench					19151	0	0	0	0	0	0	0	0	0	0	0	0	0	0	0	0	0	0	0	0	0	0	0	0	0	0	0	0	0	0	0	0	0	5.22248e-05	0	0	0	0	0	0
Control	Control	AHF179	MUX7225/7	TE_workbench_outside					17366	0	0	0	0	0	0	0	0	0	0	0	0	0	0	0	0	0	0	0	0	0	0	0	0	0	0	5.7617e-05	0	0	0	5.7617e-05	0	0	0	0	0	0	0	0	0
Control	Control	AHF180	MUX7225/7	Workbench_outside					28488	0	0	0	0	0	0	0	0	0	0	0	0	0	0	0	0	0	3.51531e-05	0	0	0	0	0	0	0	0	0	0	0	0	0	0	3.51531e-05	0.000281225	0	0	0	0.000562449	0	0
Control	Control	AHF183	MUX7225/7	PCRHood					16158	0	0	0	0	0	0	0	0	0	0	0	0	0	0	0	0	0	0	0	0.000185736	0	0	0	0	0	0	0	0	0	0	0	0	0	0.000557207	0	0	0	0.000123824	0	0
Control	Control	AHF184	MUX7225/7	Workbench_Pre-amp					93248	0	0	0	0	0	0	0	0	7.53085e-05	2.15167e-05	0	0	2.15167e-05	3.22751e-05	0.000365784	0.000215167	0.000258201	0.002894	0.000268959	2.15167e-05	0	0	0	0	0	1.07584e-05	0	0	0	0	0	0	0	1.07584e-05	0	0	0	0.000118342	0	1.07584e-05
Control	Control	AHF185	MUX7225/7	TE_Pre-amp					8930	0	0	0	0	0	0	0	0	0	0	0	0	0	0	0	0	0	0	0	0	0	0	0	0	0	0	0	0	0	0	0	0	0	0	0	0	0	0.00011202	0	0
Control	Control	AHF186	MUX7225/7	McrBcReagent+water					7278	0	0	0	0	0	0	0	0	0	0	0	0	0	0	0	0	0	0	0	0	0	0	0	0	0	0	0	0	0	0	0	0	0	0.000137457	0	0	0	0	0	0
Control	Control	AHF248	MUX9413	Ti_Hood1Back					3521	0	0	0	0	0	0	0	0	0	0	0	0	0	0	0	0	0	0	0	0	0	0	0	0	0	0	0	0	0	0	0	0	0	0.000284333	0	0	0	0	0	0
Control	Control	AHF249	MUX9413	Ti_Hood1Suface					29323	0	0	0	0	0.000376094	0	0	0	0	0	0	0	0	0	0	0	0	0	0	0	0	0	0	0	0	0	0	0	0	0	0	0	0	0.000615427	0	0	0	0	0	0.000478665
Control	Control	AHF250	MUX9413	Ti_ChemHoodWall					4574	0	0	0	0	0	0	0	0	0	0	0	0	0	0	0	0	0	0	0	0	0	0	0	0	0	0	0	0	0	0	0.000219443	0	0	0.0030722	0	0	0	0	0	0
Control	Control	AHF251	MUX9413	Ti_ChemHoodGlass					6375	0	0	0	0	0	0	0	0	0	0	0	0	0	0	0	0	0	0	0	0	0	0	0	0	0	0	0	0	0	0	0	0	0	0.00141176	0	0	0	0	0	0
Control	Control	AHF252	MUX9413	Ti_Hood2Back					5738	0	0	0	0	0	0	0	0	0	0	0	0	0	0	0	0	0	0	0	0	0	0	0	0	0	0	0	0	0	0	0	0	0	0.000174307	0	0	0	0	0	0
Control	Control	AHF253	MUX9413	Ti_Hood2Surface					3390	0	0	0	0	0	0	0	0	0	0	0	0	0	0	0.000295858	0	0	0	0	0	0	0	0	0	0	0	0	0	0	0	0	0	0	0.000591716	0	0	0	0	0	0
Control	Control	AHF256	MUX9413	Ti_Alrina_Bench					4437	0	0	0	0	0	0	0	0	0	0	0	0	0	0	0	0	0	0	0	0	0	0	0	0	0	0	0	0	0	0	0	0	0	0.00315671	0	0	0	0	0	0
Control	Control	AHF257	MUX9413	Ti_TECAN					4021	0	0	0	0	0	0	0	0	0	0	0	0	0	0	0	0	0	0	0	0	0	0	0	0	0	0	0	0	0	0	0	0	0	0.000995025	0	0	0	0	0	0
Control	Control	AHF262	MUX9413	TE_workbench_outside					1644	0	0	0	0	0	0	0	0	0	0	0	0	0	0	0	0	0	0	0	0	0	0	0	0	0	0	0	0	0	0	0	0	0	0.0439024	0	0	0	0	0	0
Control	Control	AHF263	MUX9413	Workbench_outside					1506	0	0	0	0	0	0	0	0	0	0	0	0	0	0	0	0	0	0	0	0	0	0	0	0	0	0	0	0	0	0	0	0	0	0.0159468	0	0	0	0	0	0
Control	Control	AHF266	MUX9413	PCRHood					2248	0	0	0	0	0	0	0	0	0	0	0	0	0	0	0	0	0	0	0	0	0	0	0	0	0	0	0	0	0	0	0	0	0	0.000446828	0	0	0	0	0	0
Control	Control	AHF267	MUX9413	Workbench_Pre-amp					1428	0	0	0	0	0	0	0	0	0	0	0	0	0	0	0	0	0	0	0	0	0	0	0	0	0	0	0	0	0	0	0	0	0	0.0343619	0	0	0	0	0	0.000701262
Control	Control	AHF268	MUX9413	TE_Pre-amp					966	0	0	0	0	0	0	0	0	0	0	0	0	0	0	0	0	0	0	0	0	0	0	0	0	0	0	0	0	0	0	0	0	0	0.00414079	0	0	0	0	0	0
Control	Control	AHF269	MUX9413	McrBcReagent+water					3216	0	0	0	0	0	0	0	0	0	0	0	0	0	0	0	0	0	0	0	0	0	0	0	0	0	0	0	0	0	0	0	0	0	0.00217662	0	0	0	0	0	0
Control	Control	AHF340	MUX9414	Ti_Hood1Back					1673	0	0	0	0	0	0	0	0	0	0	0	0	0	0	0	0	0	0	0	0	0	0	0	0	0	0	0	0	0	0	0	0	0	0	0	0	0	0	0	0
Control	Control	AHF341	MUX9414	Ti_Hood1Suface					5289	0	0	0	0	0	0	0	0	0	0	0	0	0	0	0	0	0	0	0	0	0	0	0	0	0	0	0	0	0	0	0	0	0	0.00888973	0	0	0	0	0	0.00888973
Control	Control	AHF342	MUX9414	Ti_ChemHoodWall					16620	0	0	0	0	0	0	0	0	0	0	0	0	0	0	0	0	0	0	0	0	0	0	0	0	0	0	0	0	0	0	0	0	0	0.0013289	0	0	0	0	0	0
Control	Control	AHF343	MUX9414	Ti_ChemHoodGlass					3904	0	0	0	0	0	0	0	0	0	0	0	0	0	0	0	0	0	0	0	0	0	0	0	0	0	0	0	0	0	0	0	0	0	0.000256213	0	0	0	0	0	0
Control	Control	AHF344	MUX9414	Ti_Hood2Back					2755	0	0	0	0	0	0	0	0	0	0	0	0	0	0	0	0	0	0	0	0	0	0	0	0	0	0	0	0	0	0	0	0	0	0	0	0	0	0	0	0
Control	Control	AHF345	MUX9414	Ti_Hood2Surface					1152	0	0	0	0	0	0	0	0	0	0	0	0	0	0	0	0	0	0	0	0	0	0	0	0	0	0	0	0	0	0	0	0	0	0	0	0	0	0	0	0
Control	Control	AHF348	MUX9414	Ti_Alrina_Bench					2343	0	0	0	0	0	0	0	0	0	0	0	0	0	0	0	0	0	0	0	0	0	0	0	0	0	0	0	0	0	0	0	0	0	0.000426985	0	0	0	0	0	0
Control	Control	AHF349	MUX9414	Ti_TECAN					2225	0	0	0	0	0	0	0	0	0	0	0	0	0	0	0	0	0	0	0	0	0	0	0	0	0	0	0	0	0	0	0	0	0	0.000449843	0	0	0	0	0	0
Control	Control	AHF355	MUX9414	Workbench_outside					660	0	0	0	0	0	0	0	0	0	0	0	0	0	0	0	0	0	0	0	0	0	0	0	0	0	0	0	0	0	0	0	0	0	0	0	0	0	0	0	0
Control	Control	AHF358	MUX9414	PCRHood					1536	0	0	0	0	0	0	0	0	0	0	0	0	0	0	0	0	0	0	0	0	0	0	0	0	0	0	0	0	0	0	0	0	0	0	0	0	0	0	0	0
Control	Control	AHF359	MUX9414	Workbench_Pre-amp					1253	0	0	0	0	0	0	0	0	0	0	0	0	0	0	0	0	0	0	0	0	0	0	0	0	0	0	0	0	0	0	0	0	0	0.00478851	0	0	0	0	0	0.000798085
Control	Control	AHF360	MUX9414	TE_Pre-amp					918	0	0	0	0	0	0	0	0	0	0	0	0	0	0	0	0	0	0	0	0	0	0	0	0	0	0	0	0	0	0	0	0	0	0	0	0	0	0	0	0
Control	Control	AHF361	MUX9414	McrBcReagent+water					1184	0	0	0	0	0	0	0	0	0	0	0	0	0	0	0	0	0	0	0	0	0	0	0	0	0	0	0	0	0	0	0	0	0	0.00169205	0	0	0	0	0	0
Control	Control	AHH20860	MUX4197	McrBcReagent+water					2438	0	0	0	0	0	0	0	0	0	0	0	0	0	0	0	0	0	0	0	0	0	0	0	0	0	0	0	0	0	0	0	0	0	0	0	0	0	0	0	0.00287711
Control	Control	AHM001	MUX3180	McrBcReagent+water					20517	0	0	0	0	0	0	0	0	0	0	0	0	0	0	0	0	0	0	0	0	0	0	0	0	0	0	0	0	0	0	0	0	0	0	0	0	0	0	0	0
Control	Control	AHF121	MUX7225/7	Operator1_ImmunoG					6452	0	0	0	0	0	0	0	0	0	0	0	0	0	0	0	0	0	0.00590062	0	0.00015528	0	0	0	0	0	0	0	0	0	0	0	0	0	0.00015528	0	0	0	0.0369565	0	0.00124224
Control	Control	AHF122	MUX7225/7	Operator2_ImmunoG					20542	0	0	0	0	0	0	0	0	0	0	0	0	0	0	0	0	0	0.00366104	0	0.00854242	4.88138e-05	0	0	0	4.88138e-05	0	0	0	0	0	0.00117153	0	0	4.88138e-05	0	0	4.88138e-05	0.0344137	0	0.00366104
Control	Control	AHF181	MUX7225/7	Operator1_ImmunoG					34628	0	0	0	0	0	0	0	0	0	0	0	0	0	0	0	0	0	0	0	2.89193e-05	0	0	0	0	0	0	0	0	0	0	0	0	0	5.78386e-05	0	0	0	2.89193e-05	0	0.00161948
Control	Control	AHF182	MUX7225/7	Operator2_ImmunoG					192691	0	0	0	0	0	0	0	0	0	0	0	0	0	0	0	0	0	0.00307561	1.04258e-05	0.00845532	6.25547e-05	5.21289e-06	5.21289e-05	1.56387e-05	2.08516e-05	0	5.21289e-06	0	0	0	0.000818424	0	0	5.73418e-05	0	0	0	0.0330445	3.12774e-05	0.00363339
Control	Control	AHF254	MUX9413	Ti_DNAExt_SkinLeftHand_Operator					3946	0	0	0	0	0	0	0	0	0	0	0	0	0	0	0	0	0	0	0	0	0	0	0	0	0	0	0	0	0	0	0	0	0	0	0	0	0	0	0	0
Control	Control	AHF255	MUX9413	Ti_DNAExt_SkinRightHand_Operator					8776	0	0	0	0	0	0	0	0	0	0	0	0	0	0	0	0	0	0	0	0.00102646	0	0	0	0	0	0	0	0	0	0	0	0	0	0.000228102	0	0	0	0	0	0
Control	Control	AHF264	MUX9413	Operator1_ImmunoG(AK)					2980	0	0	0	0	0	0	0	0	0	0	0	0	0	0	0	0	0	0	0	0	0	0	0	0	0	0	0	0	0	0	0	0	0	0	0	0	0	0	0	0
Control	Control	AHF265	MUX9413	Operator2_ImmunoG(SKG)					3866	0	0	0	0	0	0	0	0	0	0	0	0	0	0	0	0	0	0	0	0.00260417	0	0	0	0	0	0	0	0	0	0	0	0	0	0.000520833	0	0	0	0	0	0.000260417
Control	Control	AHF346	MUX9414	Ti_DNAExt_SkinLeftHand_Operator					1554	0	0	0	0	0	0	0	0	0	0	0	0	0	0	0	0	0	0	0	0	0	0	0	0	0	0	0	0	0	0	0	0	0	0	0	0	0	0	0	0
Control	Control	AHF347	MUX9414	Ti_DNAExt_SkinRightHand_Operator					3746	0	0	0	0	0	0	0	0	0	0	0	0	0	0	0	0	0	0	0	0.000801925	0	0	0	0	0	0	0	0	0	0	0	0	0	0	0	0	0	0	0	0
Control	Control	AHF356	MUX9414	Operator1_ImmunoG(AK)					1533	0	0	0	0	0	0	0	0	0	0	0	0	0	0	0	0	0	0	0	0	0	0	0	0	0	0	0	0	0	0	0	0	0	0	0	0	0	0	0	0
Control	Control	AHF357	MUX9414	Operator2_ImmunoG(SKG)					1764	0	0	0	0	0	0	0	0	0	0	0	0	0	0	0	0	0	0	0	0.00342661	0	0	0	0	0	0	0	0	0	0	0	0	0	0	0	0	0	0	0	0
PBS	PBS	AHF023	MUX5612	PBS					12443	0	0	0	0	0	0	0	0	0	0	0	0	0	0	0	0	0	0	0	8.03923e-05	0	0	0	0	0	0	0	0	0	0	0	0	0	0	0	0	0	0	0	0
PBS	PBS	AHF027	MUX5612	PBS					3718	0	0	0	0	0	0	0	0	0	0	0	0	0	0	0	0	0	0	0	0	0	0	0	0	0	0	0	0	0	0	0	0	0	0.000538648	0	0	0	0	0	0
PBS	PBS	AHF035	MUX5612	PBS					13983	0	0	0	0	0	0	0	0	0	0	0	0	0	0	0	0	0	0	0	0	0	0	0	0	0	0	0	0	0	0	0	0	0	0	0	0	0	0	0	0
PBS	PBS	AHF037	MUX5612	PBS					17050	0	0	0	0	0	0	0	0	0	0	0	0	0	0	0	5.87165e-05	0	0	0	0	0	0	0	0	0	0	0	0	0	0	0	0	0	0	0	0	0	0	0	0
PBS	PBS	AHF040	MUX5612	PBS					14473	0	0	0	0	0	0	0	0	0	0	0	0	0	0	0	6.92042e-05	0	0	0	0.000207612	0	0	0	0	0	0	0	0	0	0	0	0	0	0	0	0	0	0.000138408	0	0
PBS	PBS	AHF050	MUX7225/7	PBS					3424	0	0	0	0	0	0	0	0	0	0	0	0	0	0	0	0	0	0	0	0	0	0	0	0	0	0	0	0	0	0	0	0	0	0	0	0	0	0	0	0
PBS	PBS	AHF056	MUX7225/7	PBS					8766	0	0	0	0	0	0	0	0	0	0	0	0	0	0	0	0	0	0	0	0	0	0	0	0	0	0	0	0	0	0	0	0	0	0	0	0	0	0	0	0.000114116
PBS	PBS	AHF060	MUX7225/7	PBS					2721	0	0	0	0	0	0	0	0	0	0	0	0	0	0	0	0	0	0	0	0	0	0	0	0	0	0	0	0	0	0	0	0	0	0.00625	0	0	0	0	0	0
PBS	PBS	AHF071	MUX7225/7	PBS					2486	0	0	0	0	0	0	0	0	0	0	0	0	0	0	0	0	0	0	0	0	0	0	0	0	0	0	0	0	0	0	0	0	0	0	0	0	0	0	0	0
PBS	PBS	AHF077	MUX7225/7	PBS					4519	0	0	0	0	0	0	0	0	0	0	0	0	0	0	0	0	0	0	0	0	0	0	0	0	0	0.000221484	0	0	0	0	0	0	0	0	0	0	0	0	0	0
PBS	PBS	AHF086	MUX7225/7	PBS					2346	0	0	0	0	0	0	0	0	0	0	0	0	0	0	0	0	0	0	0	0	0	0	0	0	0	0	0.000426803	0	0	0	0	0	0	0.000426803	0	0	0	0	0	0
PBS	PBS	AHF090	MUX7225/7	PBS					19215	0	0	0	0	0	0	0	0	0	0	0	0	0	0	0	0	0	0	0	0	0	0	0	0	0	0	0	0	0	0	0	0	0	5.20589e-05	0	0	0	0	0	5.20589e-05
PBS	PBS	AHF093	MUX7225/7	PBS					4843	0	0	0	0	0	0	0	0	0	0	0	0	0	0	0	0	0	0	0	0	0	0	0	0	0	0	0	0	0	0	0	0	0	0	0	0	0	0	0	0
PBS	PBS	AHF095	MUX7225/7	PBS					6612	0	0	0	0	0	0	0	0	0	0	0	0	0	0	0	0	0	0	0	0	0	0	0	0	0	0	0	0	0	0	0	0	0	0.000151378	0	0	0	0	0	0
PBS	PBS	AHF100	MUX7225/7	PBS					3953	0	0	0	0	0	0	0	0	0	0	0	0	0	0	0	0	0	0	0	0	0	0	0	0	0	0	0	0	0	0	0	0	0	0	0	0	0	0	0	0.0388226
PBS	PBS	AHF129	MUX7225/7	PBS					16755	0	0	0	0	0	0	0	0	0	0	0	5.97086e-05	0	0	0	0	0	0	0	0	0	0	0	0	0	0	0	0	0	0	0	0	0	0	0	0	0	5.97086e-05	0	0
PBS	PBS	AHF133	MUX7225/7	PBS					18434	0	0	0	0	0	0	0	0.000543803	0	0	0	0	0	0	0	0	0	0	0	0.000108761	0	0	0	0	0	0	0	0	0	0	0	0	0	0	0	0	0	0	0	0
PBS	PBS	AHF137	MUX7225/7	PBS					14457	0	0	0	0	0	0	0	0	0	0	0	0	0	0	0	0	0	6.92233e-05	0	6.92233e-05	0	0	0	0	0	0	0	0	0	0	6.92233e-05	0	0	0	0	0	0	0	0	0
PBS	PBS	AHF138	MUX7225/7	PBS					14895	0	0	0	0	0	0	0	0	0	0	0	0	0	0	0	0	0	0	0	6.72043e-05	0	0	0	0	0	0	0.000134409	0	0	0	0	0	0	0	0	0	0	6.72043e-05	0	0
PBS	PBS	AHF145	MUX7225/7	PBS					6168	0	0	0	0	0	0	0	0	0	0	0	0	0	0	0	0	0	0	0	0.000162259	0	0	0	0	0	0	0.000162259	0	0	0	0	0	0	0.000162259	0	0	0	0	0	0
PBS	PBS	AHF147	MUX7225/7	PBS					6855	0	0	0	0	0	0	0	0	0	0	0	0	0	0	0	0	0	0.000292056	0	0	0	0	0	0	0	0	0	0	0	0	0	0	0	0	0	0	0	0.000584112	0	0
PBS	PBS	AHF157	MUX7225/7	PBS					5026	0	0	0	0	0	0	0	0	0	0	0	0	0	0	0	0	0	0	0	0.000199164	0	0	0	0	0	0	0	0	0	0	0.000199164	0	0	0.000398327	0	0	0	0	0	0
PBS	PBS	AHF162	MUX7225/7	PBS					16023	0	0	0	0	0	0	0	0	0	0	0	0	0	0	0	0	0	0	0	0.000125008	0	0	0	0	0	0	0	0	0	0	6.25039e-05	0	0	0	0	0	0	0	0	0.000187512
PBS	PBS	AHF167	MUX7225/7	PBS					21486	0	0	0	0	0	0	0	0	0	0	0	0	0	0	0	0	0	0	0	4.65614e-05	0	0	0	0	0	0	9.31229e-05	0	0	0	4.65614e-05	0	0	4.65614e-05	0	0	0	0	0	0
PBS	PBS	AHF198	MUX9413	PBS					4318	0	0	0	0	0	0	0	0	0	0	0	0	0	0	0	0	0	0	0	0	0	0	0	0	0	0	0	0	0	0	0	0	0	0.00138953	0	0	0	0	0	0
PBS	PBS	AHF199	MUX9413	PBS					6971	0	0	0	0	0	0	0	0	0	0	0	0	0	0	0	0	0	0	0	0	0	0	0	0	0	0	0	0	0	0	0	0	0	0.00588404	0	0	0	0	0	0
PBS	PBS	AHF215	MUX9413	PBS					7778	0	0	0	0	0	0	0	0	0	0	0	0	0	0	0	0	0	0	0	0	0	0	0	0	0	0	0	0	0	0	0	0	0	0.0131257	0	0	0	0	0	0
PBS	PBS	AHF216	MUX9413	PBS					17059	0	0	0	0	0	0	0	0	0	0	0	0	0	0	0	0	0	0	0	0	5.86854e-05	0	0	0	0	0	0	0	0	0	0	0	0	0.000704225	0	0	0	0	0	0
PBS	PBS	AHF231	MUX9413	PBS					12328	0	0	0	0	0	0	0	0	0	0	0	0	0	0	0	0	0	0	0	0	0	0	0	0	0	0	0	0	0	0	0	0	0	0.0244991	0	0	0	0	0	0
PBS	PBS	AHF286	MUX9414	PBS					3146	0	0	0	0	0	0	0	0	0	0	0	0	0	0	0	0	0	0	0	0	0	0	0	0	0	0	0	0	0	0	0	0	0	0	0	0	0	0	0	0
PBS	PBS	AHF287	MUX9414	PBS					4029	0	0	0	0	0	0	0	0	0	0	0	0	0	0	0	0	0	0	0	0	0	0	0	0	0	0	0	0	0	0	0	0	0	0.000248756	0	0	0	0	0	0
PBS	PBS	AHF302	MUX9414	PBS					3372	0	0	0	0	0	0	0	0	0	0	0	0	0	0	0	0	0	0	0	0	0	0	0	0	0	0	0	0	0	0	0	0	0	0	0	0	0	0	0	0
PBS	PBS	AHF317	MUX9414	PBS					2965	0	0	0	0	0	0	0	0	0	0	0	0	0	0	0	0	0	0	0	0	0	0	0	0	0	0	0	0	0	0	0	0	0	0	0	0	0	0	0	0
PBS	PBS	AHF318	MUX9414	PBS					6522	0	0	0	0	0	0	0	0	0	0	0	0	0	0	0	0	0	0	0	0	0	0	0	0	0	0	0	0	0	0	0	0	0	0	0	0	0	0	0	0
PBS	PBS	AHF333	MUX9414	PBS					6340	0	0	0	0	0	0	0	0	0	0	0	0	0	0	0	0	0	0	0	0	0	0	0	0	0	0	0	0	0	0	0	0	0	0	0	0	0	0	0	0
PBS	PBS	AHF334	MUX9414	PBS					6027	0	0	0	0	0	0	0	0	0	0	0	0	0	0	0	0	0	0	0	0	0	0	0	0	0	0	0	0	0	0	0	0	0	0	0	0	0	0	0	0
PBS	PBS	AHH20854	MUX4197	PBS					1715	0	0	0	0	0	0	0	0	0	0	0	0	0	0	0	0	0	0	0	0	0	0	0	0	0	0	0	0	0	0	0	0	0	0	0	0	0	0	0	0
PBS	PBS	AHH20855	MUX4197	PBS					3019	0	0	0	0	0	0	0	0	0	0	0	0	0	0	0	0	0	0	0	0	0	0	0	0	0	0	0	0	0	0	0	0	0	0	0	0	0	0	0	0
PBS	PBS	AHH20856	MUX4197	PBS					2867	0	0	0	0	0	0	0	0	0	0	0	0	0	0	0	0	0	0	0	0	0	0	0	0	0	0	0	0	0	0	0	0	0	0	0	0	0	0	0	0
PBS	PBS	AHH20857	MUX4197	PBS					6899	0	0	0	0	0	0	0	0	0	0	0	0	0	0	0	0	0	0	0	0	0	0	0	0	0	0	0	0	0	0	0	0	0	0	0	0	0	0	0	0
PBS	PBS	AHH20858	MUX4197	PBS					7877	0	0	0	0	0	0	0	0	0	0	0	0	0	0	0	0	0	0	0	0	0	0	0	0	0	0	0	0	0	0	0	0	0	0	0	0	0	0	0	0
PBS	PBS	AHH20859	MUX4197	PBS					595	0	0	0	0	0	0	0	0	0	0	0	0	0	0	0	0	0	0	0	0	0	0	0	0	0	0	0	0	0	0	0	0	0	0	0	0	0	0	0	0
[truncated: 950 more columns]
