# Supplementary material for: Microbial exposure during early human development primes fetal immune cells
Source: Cell. 2021 Jun 24;184(13):3394–3409.e20. doi: 10.1016/j.cell.2021.04.039 (PMC8240556; doi:10.1016/j.cell.2021.04.039)
Supplement: Table S5. Culture sequenced bacteria information, related to Figures 3 and S3 [file mmc5.xls]

## Sheet: Table_S8
Supplementary Table S5: Culture sequenced bacteria information, Related to Figure 3, and S3
Family	Genus	Species	Gram-stain	Oxygen requirement	Reported niche	% Identity
Actinomycetaceae	Actinomyces	Actinomyces neuii	+	facultative anaerobic	vagina	0.99
Bacillaceae	Bacillus	Bacillus cereus sensu lacto (anthracis, cereus, thuringiensis, mycoides, gaemokensis, manliponensis, cytotoxicus, toyonensis, bingmayonegensis, wiedmannii, paranthracis, pacificus, tropicus, albus, mobilis, luti, proteolyticus, nitratireducens, paramycoides)	+	facultative anaerobic	environment	0.99
Bifidobacteriaceae	Bifidobacterium	Bifidobacterium longum/breve	+	microaerotolerant anaerobe	gut	1
		Bifidobacterium scardovii	+	facultative anaerobic	blood, urine	0.95
	Gardnerella	Gardnerella vaginalis	variable	facultative anaerobic	vagina, blood, urine, pharynx	0.99
Burkholderiaceae	Burkholderia	Burkholderia singularis/territorii/stagnalis/thailandensis/lacta/mallei/ambifaria/contaminans/anthina/cepacia/vietnamiensis/pyrrocinia/glumae/ubonensis/seminalis/latens/pseudomallei/stabilis	-	obligate aerobe	environment, except mallei (oligate mammalian pathogen)	1
Clostridiaceae	Clostridium	Clostridium hathewayi		obligate anaerobe	gut	0.97
Coriobacteriaceae	Atopobium	Atopobium vaginae	+	facultative anaerobic	vagina	1
	Collinsella	Collinsella aerofaciens	+	obligate anaerobe	gut, oral	0.99
Corynebacteriaceae	Corynebacterium	Corynebacterium striatum/simulans	+	aerobic	skin, mucosal	0.99
Enterobacteriaceae	Escherichia/ Shigella/ Brenneria	Escherichia fergusonii/coli, or Shigella boydii/sonnei/flexneri, or Brenneria alni	-	facultative anaerobic	gut	99-100%
	Klebsiella/ Enterobacter	Klebsiella quasipneumoniae/pneumoniae, or Enterobacter cloacae	-	facultative anaerobic	Klebsiella: gut, skin, oral, E. cloacae: gut	1
Enterococcaceae	Enterococcus	Enterococcus saigonensis/olivae/canis/dispar/faecalis/rivorum/canintestini	+	facultative anaerobic	gut	0.99
		Enterococcus hirae/ratti/faecium/mundtii/durans/lactis	+	facultative anaerobic	gut	1
Fusobacteriaceae	Fusobacterium	Fusobacterium equinum	-	obligate anaerobe	oral (horse)	1
Lactobacillaceae	Lactobacillus	Lactobacillus gasseri/hominis/johnsonii/taiwanesis	+	anaerobic	vagina	1
		Lactobacillus leichmannii/delbrueckii/equicursoris	+	anaerobic	vagina	0.99
		Lactobacillus crispatus/acidophilus	+	facultative anaerobic/ microaerophilic	vagina, gut,mouth	1
		Lactobacillus jensenii/fornicalis	+	anaerobic	vagina	1
		Lactobacillus iners	+	facultative anaerobic	vagina	0.99
		Lactobacillus caviae/reuteri/frumenti	+	anaerobic	gut, vagina	0.99
Micrococcaceae	Micrococcus	Micrococcus luteus/aloeverae/yunnanensis/endophyticus	variable or +	obligate aerobe	environment, skin, mouth, upper respiratory tract	99-100%
Peptoniphilaceae	Parvimonas	Parvimonas micra	+	anaerobic	mouth (dental plaque)	0.98
	Peptoniphilus	Peptoniphilus timonensis/harei	+	obligate anaerobe	gut (timonensis), blood (harei)	0.99
Peptostreptococcaceae	Finegoldia	Finegoldia magna	+	anaerobic	gut, skin, oral, urinary tract	1
	Anaerococcus	Anaerococcus prevotii	+	anaerobic	skin, gut, oral, vagina	1
	Peptostreptococcus	Peptostreptococcus anaerobius	+	anaerobic	vagina	1
Prevotellaceae	Prevotella	Prevotella bivia	-	anaerobic	oral, vagina	1
		Prevotella buccalis	-	anaerobic	oral, vagina	0.99
		Prevotella disiens	-	obligate anaerobe	oral, vagina
		Prevotella timonensis	-	anaerobic	oral, vagina	1
Porphyromonadaceae	Muribaculum	Muribaculum intestinale	?	obligate anaerobe	gut (mouse)	0.87
Propionibacteriaceae	Propionimicrobium	Propionimicrobium lymphophilum	+	anaerobic	oral, skin, urinary tract	1
	Cutibacterium	Cutibacterium acnes		aerotolerant anaerobic	skin	99-100%
Staphylococcaceae	Staphylococcus	Staphylococcus aureus/petrasii/capitis/epidermidis/jettensis/haemolyticus/saccharolyticus/hominis/simiae/lugdunensis/warneri	+	facultative anaerobic	skin, upper respiratory tract	0.99
Streptococcaceae	Streptococcus	Streptococcus pasteurianus/alactolyticus/macedonicus	+	facultative anaerobic	gut	1
		Streptococcus tigurinus/lactarius/peroris/oralis/oligofermantans/mitis	+	facultative anaerobe	breast milk (lactarius), oral (oralis, mitis, peroris, oligofermantans),	1
		Streptococcus anginosus/constellatus	+	facultative anaerobic	oral, gut, vagina	0.99
Veillonellaceae	Veillonella	Veillonella montpellierensis	-	anaerobic	oral, gut, vagina	1
		Veillonella dispar	-	anaerobic	oral, gut, vagina	0.99
