# Supplementary material for: Microbial exposure during early human development primes fetal immune cells
Source: Cell. 2021 Jun 24;184(13):3394–3409.e20. doi: 10.1016/j.cell.2021.04.039 (PMC8240556; doi:10.1016/j.cell.2021.04.039)
Supplement: Table S6. Bacterial colony isolation from fetal tissue cultures, related to Figures 3 and S3 [file mmc6.xls]

## Sheet: Table_S9
Supplementary Table S6: Bacterial colony isolation from fetal tissue cultures, Related to Figure 3 and S3
Tissues positive for the given bacteria
Fetal Donor	Gardnerella	Finegoldia	Lactobacillus	Staphylococcus	Streptococcus	Atopobium	Actinomyces	Micrococcus	Peptostreptococcus	Clostridium	Prevotella	Propionimicrobium	Bifidobacterium	Collinsella	Enterococcus	Escherichia/Shigella/Brenneria	Klebsiella/Enterobacter	Veillonella	Cutibacterium	Anaerococcus	Bacillus	Burkholderia	Corynebacterium	Fusobacterium	Parvimonas	Peptoniphilus	Muribaculum	# of tissues with cultivatable bacteria
D1	6	2	0	0	0	5	0	1	1	0	3	1	0	0	0	0	0	0	0	0	0	0	0	0	0	0	0	6
D2	2	0	3	1	2	0	0	0	0	0	0	0	1	1	1	1	2	1	0	0	0	0	0	0	0	0	0	4
D3	1	0	3	1	3	0	0	0	0	0	0	0	0	0	0	0	0	0	0	0	0	0	0	0	0	0	0	4
D4	3	1	6	4	1	0	0	0	0	0	0	0	0	0	0	0	0	1	0	0	0	0	0	0	0	0	0	6
D5	3	1	4	5	1	1	2	1	1	1	1	1	1	1	2	1	1	1	1	1	1	1	1	1	1	1	1	5
D6	1	1	1	1	1	1	2	1	1	1	1	1	1	1	3	1	3	1	1	1	1	1	1	1	1	1	1	2
D7	0	1	1	1	1	0	0	0	0	0	0	0	0	0	1	0	0	1	1	0	0	0	0	0	0	0	0	3
D8	3	0	0	3	2	0	0	0	2	1	1	0	1	0	2	1	0	0	0	1	1	1	3	1	1	2	1	5
D5 & D6 had no matching placenta samples, hence maximum 5 tissues only
Colonies isolated for the given bacteria
Fetal Donor	Gardnerella	Finegoldia	Lactobacillus	Staphylococcus	Streptococcus	Atopobium	Actinomyces	Micrococcus	Peptostreptococcus	Clostridium	Prevotella	Propionimicrobium	Bifidobacterium	Collinsella	Enterococcus	Escherichia/Shigella/Brenneria	Klebsiella/Enterobacter	Veillonella	Cutibacterium	Anaerococcus	Bacillus	Burkholderia	Corynebacterium	Fusobacterium	Parvimonas	Peptoniphilus	Muribaculum	Total # of colonies
D1	45	12	0	0	0	5	0	1	10	0	9	1	0	0	0	0	0	0	0	0	0	0	0	0	0	0	0	83
D2	20	0	16	3	12	0	0	0	0	0	0	0	1	1	6	4	7	2	0	0	0	0	0	0	0	0	0	72
D3	6	0	43	1	11	0	0	0	0	0	0	0	0	0	0	0	0	0	0	0	0	0	0	0	0	0	0	61
D4	8	5	60	11	4	0	0	0	0	0	0	0	0	0	0	0	0	4	0	0	0	0	0	0	0	0	0	92
D5	4	0	24	35	0	0	1	0	0	0	0	0	0	0	15	0	0	0	0	0	0	0	0	0	0	0	0	79
D6	0	0	0	0	0	0	3	0	0	0	0	0	0	0	17	0	19	0	0	0	0	0	0	0	0	0	0	39
D7	0	1	12	2	3	0	0	0	0	0	0	0	0	0	2	0	0	12	5	0	0	0	0	0	0	0	0	37
D8	45	0	0	5	4	0	0	0	2	2	1	0	1	0	20	7	0	0	0	2	11	1	11	3	1	2	1	119
